# Supplementary material for: 2,2,2-Tribromo-N-(3-chloro­phen­yl)acetamide
Source: Acta Crystallogr Sect E Struct Rep Online. 2010 Apr 24;66(Pt 5):o1140. doi: 10.1107/S160053681001411X (PMC2979090; doi:10.1107/S160053681001411X)
Supplement: Supplementary file 2 [file e-66-o1140-Isup2.hkl]

# 
# h,k,l, Fc-squared, Fo-squared, sigma(Fo-squared) and status flag 
# 
data_I
_shelx_title ' TBA3 PBCA' 
_shelx_refln_list_code          4 
_shelx_F_calc_maximum      386.67 
_exptl_crystal_F_000      1520.00 
_reflns_d_resolution_high  0.8376 
 
loop_ 
 _symmetry_equiv_pos_as_xyz 
 'x, y, z' 
 '-x+1/2, -y, z+1/2' 
 'x+1/2, -y+1/2, -z' 
 '-x, y+1/2, -z+1/2' 
 '-x, -y, -z' 
 'x-1/2, y, -z-1/2' 
 '-x-1/2, y-1/2, z' 
 'x, -y-1/2, z-1/2' 
 
_cell_length_a    12.8030 
_cell_length_b     9.1460 
_cell_length_c    20.2210 
_cell_angle_alpha  90.000 
_cell_angle_beta   90.000 
_cell_angle_gamma  90.000 
 
_shelx_F_squared_multiplier     1.000 
 
loop_ 
 _refln_index_h 
 _refln_index_k 
 _refln_index_l 
 _refln_F_squared_calc 
 _refln_F_squared_meas 
 _refln_F_squared_sigma 
 _refln_observed_status 
   2   0   0       38.00       55.95     23.32 o 
   4   0   0   149513.08   120790.30  34677.61 o 
   6   0   0       17.04       93.19     43.77 o 
   8   0   0     6295.63     4855.30   3172.01 o 
  10   0   0      147.43       39.16     19.94 o 
  12   0   0     3004.05     2548.09     78.27 o 
  14   0   0      262.28      230.34     23.96 o 
   2   1   0    18634.81    19174.75   1343.21 o 
   4   1   0     2040.82     2571.10    391.67 o 
   6   1   0    26769.90    28851.89   7909.75 o 
   8   1   0      505.02      928.06    407.00 o 
  10   1   0     9050.85     7397.29   3352.99 o 
  12   1   0       10.85      130.02     25.88 o 
  14   1   0        1.27      -30.35     40.25 o 
   0   2   0     1837.67     3564.32     72.84 o 
   2   2   0     3076.17     4058.00    254.14 o 
   4   2   0     7904.50     9810.37    724.08 o 
   6   2   0     7902.68    10621.69   2065.21 o 
   8   2   0    15708.24    19300.85   5480.34 o 
  10   2   0     3423.62     3203.72   1076.93 o 
  12   2   0      515.47     1362.86     45.68 o 
  14   2   0      472.28      570.89     28.11 o 
   2   3   0    26461.94    29427.34   2506.40 o 
   4   3   0      647.88      525.09     15.70 o 
   6   3   0    32713.07    41264.40   7174.33 o 
   8   3   0      542.71        0.96     36.73 o 
  10   3   0      622.13     1327.69    360.36 o 
  12   3   0      532.62      593.89     38.66 o 
  14   3   0       90.29       67.73     16.29 o 
   0   4   0     1008.42      602.20     25.24 o 
   2   4   0    18117.57    19049.99   1255.36 o 
   4   4   0     5224.68     5419.78    100.51 o 
   6   4   0      294.68      479.61     23.96 o 
   8   4   0     1409.26     1928.59    527.28 o 
  10   4   0      231.68      399.87    123.63 o 
  12   4   0      960.85     1639.52     48.24 o 
  14   4   0      207.32      158.78     17.25 o 
   2   5   0     2137.02     2713.07    123.16 o 
   4   5   0     3073.84     3792.34     80.07 o 
   6   5   0      381.74      400.91     53.35 o 
   8   5   0      267.19       76.06     24.72 o 
  10   5   0     1383.52     1874.17    611.15 o 
  12   5   0      918.78     1282.03     40.57 o 
   0   6   0      876.77     1045.62     36.10 o 
   2   6   0    10370.54    11386.63    163.52 o 
   4   6   0     1521.30     1577.44     31.73 o 
   6   6   0      709.11      872.79     25.10 o 
   8   6   0       29.39      -15.60     62.46 o 
  10   6   0       66.00       49.05     15.77 o 
  12   6   0       14.54       22.04     33.22 o 
   2   7   0     5812.36     7587.81    144.68 o 
   4   7   0     9687.88    10616.93    500.61 o 
   6   7   0     7124.67     7285.49    143.67 o 
   8   7   0     2110.99     2719.58    528.24 o 
  10   7   0      154.18       45.52     12.38 o 
   0   8   0     5101.06       23.64     53.67 o 
   2   8   0     6326.44     5466.89    318.67 o 
   4   8   0     1557.10     1354.24    162.93 o 
   6   8   0     3342.25     2845.38     62.80 o 
   8   8   0      242.47      192.13     16.81 o 
  10   8   0       91.92      102.15     33.86 o 
   2   9   0        2.11       34.84     18.08 o 
   4   9   0      187.17      252.92     33.86 o 
   6   9   0      109.48      105.82     14.38 o 
   8   9   0      557.79      644.95    143.92 o 
   0  10   0        3.40      -16.61     33.22 o 
   2  10   0       16.51      -21.78     23.60 o 
   4  10   0      105.61       70.30      9.46 o 
   6  10   0      247.26      232.27     33.86 o 
   1   1   1     6150.73     8213.45    626.32 o 
   2   1   1    20093.00    18954.44   1567.96 o 
   3   1   1      108.60      177.41     42.81 o 
   4   1   1     3074.44     3864.27    374.10 o 
   5   1   1      127.14      134.39     36.26 o 
   6   1   1    14702.78    18144.73   4582.79 o 
   7   1   1    28893.08    31699.32  12303.73 o 
   8   1   1        0.00       18.69     64.21 o 
   9   1   1       19.56        3.82     33.11 o 
  10   1   1        0.11       17.73     22.63 o 
  11   1   1     3207.25     4399.41    134.50 o 
  12   1   1      239.26      296.79     31.31 o 
  13   1   1        0.22       30.67     52.71 o 
  14   1   1      150.70      263.56     23.32 o 
  15   1   1       85.22      172.83     16.93 o 
   0   2   1     1426.11     2063.13     56.87 o 
   1   2   1    29074.76    30022.59   4147.83 o 
   2   2   1     3091.24     4251.20    191.20 o 
   3   2   1    14024.75    17178.39   1178.04 o 
   4   2   1      749.13     1218.34    209.57 o 
   5   2   1     8519.91    12181.75   1952.28 o 
   6   2   1     1407.93     2474.71    521.85 o 
   7   2   1     4203.88     5848.42   1623.38 o 
   8   2   1       79.26       -1.34     31.79 o 
   9   2   1     2049.95     2544.29    763.37 o 
  10   2   1       46.94       91.15     18.68 o 
  11   2   1       28.67       28.11     61.66 o 
  12   2   1      202.46      183.06     30.67 o 
  13   2   1     2439.94     3038.79     92.01 o 
  14   2   1      110.00       92.97     18.53 o 
  15   2   1        0.35       22.68     24.28 o 
   1   3   1    71607.83    67212.52   6625.32 o 
   2   3   1     3526.97     4264.59     97.44 o 
   3   3   1    75639.45    77865.54   7445.56 o 
   4   3   1      191.70      454.23     49.68 o 
   5   3   1       24.85       54.42     25.88 o 
   6   3   1     2385.98     3003.96    581.91 o 
   7   3   1     3200.95     3252.08    787.01 o 
   8   3   1      154.38        0.85     36.64 o 
   9   3   1     6858.18     7444.25   2076.23 o 
  10   3   1      211.33      335.46     63.25 o 
  11   3   1      340.71      281.13     33.22 o 
  12   3   1      105.18       43.45     67.41 o 
  13   3   1       39.16       15.33     23.00 o 
  14   3   1       18.29       27.15     32.59 o 
   0   4   1     8340.45     9297.20    171.87 o 
   1   4   1      189.12      403.44     16.77 o 
   2   4   1      911.90     1318.37     83.70 o 
   3   4   1    19323.33    24682.39    329.21 o 
   4   4   1     4839.51     6818.73    761.46 o 
   5   4   1    19186.37    24587.14   4311.88 o 
   6   4   1        0.16       -0.07     35.78 o 
   7   4   1    19810.26       22.22     40.33 o 
   8   4   1     2141.60     2642.09    676.00 o 
   9   4   1     1789.12     1568.49    384.32 o 
  10   4   1        2.06       26.80     26.04 o 
  11   4   1      688.04     1236.35     46.96 o 
  12   4   1      647.17      744.68     34.50 o 
  13   4   1       29.21        9.90     39.29 o 
  14   4   1       13.03        4.15     27.79 o 
   1   5   1     6261.68     7675.20    322.98 o 
   2   5   1      214.43      261.22     19.65 o 
   3   5   1     5851.78     7879.66    127.81 o 
   4   5   1      130.78      128.09     15.02 o 
   5   5   1    23048.63    29020.53   3292.93 o 
   6   5   1        0.30       25.67     34.29 o 
   7   5   1      351.86       25.84     24.76 o 
   8   5   1       43.05      -20.31     36.76 o 
   9   5   1     3600.72     5025.74   1333.94 o 
  10   5   1      145.75       60.00     40.73 o 
  11   5   1        8.95       25.74     32.00 o 
  12   5   1       11.70       18.21     43.45 o 
  13   5   1       40.59       40.89     12.78 o 
   0   6   1    12644.14    14858.21    268.67 o 
   1   6   1     2302.93     2108.53     78.43 o 
   2   6   1       23.30      -19.90     50.48 o 
   3   6   1    12539.59    14140.50    211.97 o 
   4   6   1      845.64      993.02     27.74 o 
   5   6   1      791.62      -26.69     35.92 o 
   6   6   1     2658.79     4147.02    213.73 o 
   7   6   1        1.77        7.60     23.96 o 
   8   6   1      362.80      507.77     89.61 o 
   9   6   1      226.56      358.77     94.56 o 
  10   6   1      444.72      576.75    196.95 o 
  11   6   1     1398.37     1191.73    381.29 o 
  12   6   1      183.93      232.25     21.72 o 
   1   7   1      124.50       -0.29     24.52 o 
   2   7   1       27.98        2.56     37.50 o 
   3   7   1     1236.96     1208.70     78.59 o 
   4   7   1      200.17      273.60     18.91 o 
   5   7   1      811.00      872.92     58.14 o 
   6   7   1      391.39      489.26     21.63 o 
   7   7   1      266.19      256.60     42.81 o 
   8   7   1      372.20      336.04     73.96 o 
   9   7   1      581.06      581.48    154.62 o 
  10   7   1      334.62      338.61     96.16 o 
  11   7   1      331.67      375.98    104.63 o 
   0   8   1     1464.11       21.72     48.56 o 
   1   8   1       61.75      139.82     20.45 o 
   2   8   1        2.58       32.03     29.23 o 
   3   8   1      344.80      513.03     37.86 o 
   4   8   1        9.89       32.15     19.94 o 
   5   8   1       23.66       10.22     18.11 o 
   6   8   1      185.77      192.66     16.25 o 
   7   8   1       81.66       40.89     17.09 o 
   8   8   1      762.72      974.62    268.35 o 
   9   8   1      340.13      652.26    178.42 o 
  10   8   1       97.83       86.30     10.70 o 
   1   9   1      183.00      195.56     18.15 o 
   2   9   1      139.06      122.18     28.75 o 
   3   9   1        8.59        7.91     32.75 o 
   4   9   1       48.22       -0.50     25.35 o 
   5   9   1      164.22      178.00     42.81 o 
   6   9   1      243.92      229.77     19.49 o 
   7   9   1        0.11        9.64     12.91 o 
   8   9   1       26.84      -19.78     19.78 o 
   0  10   1       40.47       33.86     13.42 o 
   1  10   1      452.60      518.18     17.72 o 
   2  10   1       28.56       40.41     11.66 o 
   3  10   1      455.95      540.12     86.26 o 
   4  10   1      104.19       86.26     19.49 o 
   5  10   1      865.44      962.37     92.81 o 
   6  10   1       77.94       75.72      8.83 o 
   0   0   2   136525.17    74396.78    671.84 o 
   1   0   2    11886.55    12470.53    273.15 o 
   2   0   2    14648.10    16324.69    108.30 o 
   3   0   2    49555.11    42381.31   4335.52 o 
   4   0   2    52050.79    40331.64   4931.49 o 
   5   0   2     7559.77     6143.78   1745.10 o 
   6   0   2      617.28      901.82    330.97 o 
   7   0   2     4099.26     3383.06   1956.59 o 
   8   0   2     1012.00     1119.94    557.15 o 
   9   0   2     1130.59     1199.24    544.06 o 
  10   0   2      310.99      134.58    131.78 o 
  11   0   2     2270.97     3830.44    116.93 o 
  12   0   2     1717.57     2326.38     73.48 o 
  13   0   2        2.76      -17.57     53.03 o 
  14   0   2      410.21      421.70     26.52 o 
  15   0   2      429.41      418.51     21.40 o 
   1   1   2     5537.72     8052.76    106.54 o 
   2   1   2    68163.29    61438.21   1576.74 o 
   3   1   2     2228.92     2497.33    222.99 o 
   4   1   2      270.66      335.62     15.33 o 
   5   1   2      598.62      510.95     65.01 o 
   6   1   2    42470.10    42456.93   8791.00 o 
   7   1   2     4060.38     4679.15   1491.44 o 
   8   1   2       83.61      107.03     60.86 o 
   9   1   2     1423.50        3.88     33.30 o 
  10   1   2     8335.79     6757.08   2783.22 o 
  11   1   2        0.06      -22.36     55.91 o 
  12   1   2      113.72      208.93     31.31 o 
  13   1   2       54.35       34.82     21.72 o 
  14   1   2      260.92      296.47     22.68 o 
  15   1   2        5.04       -8.31     28.75 o 
   0   2   2     3796.74     6337.96     91.05 o 
   1   2   2    10427.87    13584.34    237.68 o 
   2   2   2        8.13      103.09     51.12 o 
   3   2   2    39973.14    40772.13   2536.43 o 
   4   2   2     6320.24     7422.02    435.92 o 
   5   2   2     9105.16    10604.55    870.24 o 
   6   2   2     7895.13     9768.45   1687.28 o 
   7   2   2     3121.45     4478.20    971.19 o 
   8   2   2     6417.35     8207.43   2263.44 o 
   9   2   2      514.06      601.50    160.85 o 
  10   2   2      906.36      719.77    259.41 o 
  11   2   2     1118.04     1155.20     44.73 o 
  12   2   2        7.35       15.33     55.91 o 
  13   2   2      743.26     1136.03     41.53 o 
  14   2   2        0.67       39.29     18.21 o 
   1   3   2    17673.55    22517.86    152.61 o 
   2   3   2     1849.42     2618.94    238.16 o 
   3   3   2     5775.16     6014.51    105.58 o 
   4   3   2     1641.38     1720.64    115.49 o 
   5   3   2     1426.62     1638.39    205.74 o 
   6   3   2     4999.68     7687.33   1546.71 o 
   7   3   2      119.68      115.18     16.70 o 
   8   3   2     1554.65      988.33    520.26 o 
   9   3   2     5605.66     6064.78   1606.77 o 
  10   3   2      201.22      685.40    205.90 o 
  11   3   2      544.65      773.12     38.66 o 
  12   3   2     1802.02     1855.48     62.30 o 
  13   3   2        7.02      -26.20     45.05 o 
  14   3   2        3.59      -37.06     37.06 o 
   0   4   2    11778.30    11890.33    187.21 o 
   1   4   2     5430.41     6387.65    141.68 o 
   2   4   2     9049.51    10610.99    131.92 o 
   3   4   2     2952.72     3490.90     70.92 o 
   4   4   2     7281.30     9853.82    877.58 o 
   5   4   2     5805.91     7058.25   1143.86 o 
   6   4   2       64.27      146.25     30.19 o 
   7   4   2       12.84       21.97     39.98 o 
   8   4   2        0.05      107.42     67.89 o 
   9   4   2      822.83      991.10    285.77 o 
  10   4   2      567.16      733.03    221.71 o 
  11   4   2      543.78      957.77     41.85 o 
  12   4   2      690.44      925.82     38.66 o 
  13   4   2      164.66      201.59     22.36 o 
  14   4   2       14.81      -10.54     31.31 o 
   1   5   2     7528.27     9768.41    153.03 o 
   2   5   2      321.56      274.88     16.72 o 
   3   5   2     3199.94     3693.53    115.97 o 
   4   5   2     1712.69     1699.77    172.19 o 
   5   5   2      189.48      378.77     21.41 o 
   6   5   2     4268.92     3935.51   3740.51 o 
   7   5   2      474.17       26.69     25.56 o 
   8   5   2     1079.18      697.30    170.44 o 
   9   5   2     2674.73     3270.74    811.13 o 
  10   5   2     2736.95     3048.84   1150.41 o 
  11   5   2     1562.58     1333.12    469.78 o 
  12   5   2        6.65       28.43     42.49 o 
  13   5   2       62.12       72.52     15.02 o 
   0   6   2    15630.19    18247.14    292.31 o 
   1   6   2      298.49      309.49     57.66 o 
   2   6   2     4763.40     5076.04    147.12 o 
   3   6   2      105.75      146.57     85.30 o 
   4   6   2     3042.47     3329.67     98.24 o 
   5   6   2       19.64       72.57     58.14 o 
   6   6   2      355.49      531.95     46.16 o 
   7   6   2      553.61      652.78    112.13 o 
   8   6   2      119.89      129.71     78.11 o 
   9   6   2      921.13     1020.70    294.23 o 
  10   6   2        0.15      -11.18     33.15 o 
  11   6   2       58.14       32.38     27.36 o 
  12   6   2       23.90       87.53     15.97 o 
   1   7   2     3011.85      -57.82     76.51 o 
   2   7   2      229.62      445.44     23.77 o 
   3   7   2     1793.98     1602.67     96.48 o 
   4   7   2     7362.77     8518.67    358.76 o 
   5   7   2      189.57      286.25     27.31 o 
   6   7   2      429.16      597.20    116.93 o 
   7   7   2      733.44     1316.71    226.02 o 
   8   7   2     2535.84     3198.40    976.46 o 
   9   7   2      650.69      755.92    275.38 o 
  10   7   2       69.91       37.46     14.87 o 
  11   7   2      142.82      183.05     70.28 o 
   0   8   2     2961.92     2988.00     95.52 o 
   1   8   2        3.27        5.82     20.12 o 
   2   8   2     7759.87     7522.76    156.61 o 
   3   8   2      434.03      382.61     21.74 o 
   4   8   2     1355.27     1490.41    190.40 o 
   5   8   2       86.38       22.06     21.87 o 
   6   8   2     1251.97     1496.56    142.80 o 
   7   8   2      491.28      541.10    122.52 o 
   8   8   2      385.01      484.94    149.99 o 
   9   8   2      479.49      436.92    128.43 o 
  10   8   2       16.34        3.49     15.53 o 
   1   9   2       61.31      121.75     13.67 o 
   2   9   2        1.85       -3.83     27.79 o 
   3   9   2      621.92      710.92    125.71 o 
   4   9   2       23.82        6.12     26.46 o 
   5   9   2      592.96      785.14     23.16 o 
   6   9   2      164.57      185.63     14.00 o 
   7   9   2      793.32     1093.28    271.07 o 
   8   9   2      385.93      459.01    108.78 o 
   0  10   2      300.36      304.13     20.77 o 
   1  10   2      250.20      209.74     15.32 o 
   2  10   2       43.49       61.84     22.84 o 
   3  10   2      245.09      274.22     44.09 o 
   4  10   2       40.25       52.16     12.30 o 
   5  10   2      319.87      267.82     19.97 o 
   1   1   3      103.22      124.07     28.11 o 
   2   1   3     2062.64     2403.85     44.85 o 
   3   1   3    72029.53    64148.46   1203.28 o 
   4   1   3    60967.52    52949.54   3666.71 o 
   5   1   3     8859.69     7977.83    557.95 o 
   6   1   3     5584.14     5736.45    789.09 o 
   7   1   3    14516.97    15215.47   3986.98 o 
   8   1   3     1293.64     1274.52    475.37 o 
   9   1   3     3194.52     2116.46   1167.98 o 
  10   1   3      515.27      537.92    205.74 o 
  11   1   3      368.89      312.12     33.54 o 
  12   1   3      158.29      234.81     31.31 o 
  13   1   3      315.96      328.41     30.35 o 
  14   1   3      810.70      775.67     31.31 o 
  15   1   3       25.61       49.20     13.74 o 
   0   2   3     7672.74    11149.80    123.95 o 
   1   2   3    52638.21    52248.77   1309.98 o 
   2   2   3    13156.20    15962.60    317.55 o 
   3   2   3    71162.79    65820.09   2465.35 o 
   4   2   3      381.94      769.72     48.56 o 
   5   2   3     1398.66     1958.33    116.93 o 
   6   2   3     2230.50     2488.47    345.51 o 
   7   2   3     5580.25     6532.67   1096.42 o 
   8   2   3     1054.36      858.64    236.09 o 
   9   2   3     5786.18     6640.23   1878.00 o 
  10   2   3     2329.52     2043.32    669.45 o 
  11   2   3      184.19      233.85     33.54 o 
  12   2   3      547.84      501.89     30.35 o 
  13   2   3     1924.53     2305.29     69.64 o 
  14   2   3      200.56      151.75     20.45 o 
   1   3   3    13230.37    17662.79    830.46 o 
   2   3   3    12708.94    15177.84    494.38 o 
   3   3   3    23390.31    23878.53   1005.05 o 
   4   3   3     2867.39     2714.42    114.69 o 
   5   3   3     6213.55     7874.81    245.19 o 
   6   3   3    15327.13    18367.28   1728.81 o 
   7   3   3     9602.05    11150.33   2162.81 o 
   8   3   3      341.78      171.10    111.49 o 
   9   3   3      113.43       47.03     84.02 o 
  10   3   3      150.72      261.31     67.41 o 
  11   3   3      967.05     1186.19     43.77 o 
  12   3   3     1000.47     1153.60     42.81 o 
  13   3   3      188.54      187.85     25.88 o 
  14   3   3       33.46       93.60     17.57 o 
   0   4   3    15332.51    20161.40    241.52 o 
   1   4   3     6276.07     6857.73     95.69 o 
   2   4   3     9153.13    11063.79    158.62 o 
   3   4   3       13.35       15.64     54.79 o 
   4   4   3     4254.27     4011.92     78.12 o 
   5   4   3     5650.82     7325.03    282.89 o 
   6   4   3       71.91       69.12     24.60 o 
   7   4   3     2366.02     2487.45    538.47 o 
   8   4   3     2391.21        7.29     36.28 o 
   9   4   3      712.42      783.13    210.53 o 
  10   4   3      412.09      423.29    129.70 o 
  11   4   3      754.84     1334.10     46.64 o 
  12   4   3      106.16       21.08     50.80 o 
  13   4   3      167.26      164.85     21.72 o 
  14   4   3        2.48       15.97     12.14 o 
   1   5   3    13458.70    15312.33    168.22 o 
   2   5   3     6022.55     7480.12    165.49 o 
   3   5   3     1994.36     3213.00    377.45 o 
   4   5   3      835.60     1212.53     63.89 o 
   5   5   3    13997.92    16905.89   1015.27 o 
   6   5   3        2.19       16.08     14.03 o 
   7   5   3      116.65       38.16     35.46 o 
   8   5   3      455.13      672.08    161.49 o 
   9   5   3      662.16     1214.71    372.98 o 
  10   5   3      240.78      216.72     53.51 o 
  11   5   3        0.27        4.20     36.39 o 
  12   5   3      939.98     1413.65     45.36 o 
  13   5   3       28.99       60.06     16.93 o 
   0   6   3     8726.23    10142.20    215.96 o 
   1   6   3      916.49      697.15     23.09 o 
   2   6   3     2126.17     2451.02    169.00 o 
   3   6   3      213.21      129.57     53.51 o 
   4   6   3      381.20      341.81     21.46 o 
   5   6   3     3263.98     4068.16    303.18 o 
   6   6   3     1144.97     2122.97    470.10 o 
   7   6   3        1.38        6.64     37.15 o 
   8   6   3     1346.26     1849.32    501.25 o 
   9   6   3      493.47      421.71     94.88 o 
  10   6   3     1517.52     1519.41    476.97 o 
  11   6   3       78.42       38.02     20.77 o 
  12   6   3      708.97      811.77     28.11 o 
   1   7   3       66.84      126.76     18.37 o 
   2   7   3       58.08      100.14     23.16 o 
   3   7   3      829.03      930.91     70.44 o 
   4   7   3      603.01      839.30     25.60 o 
   5   7   3      877.74     1026.47     28.01 o 
   6   7   3      608.57      941.12    139.45 o 
   7   7   3       21.36      100.48     67.09 o 
   8   7   3       23.95       11.21     35.22 o 
   9   7   3      288.25      359.99    133.22 o 
  10   7   3     1413.76     1522.25    461.47 o 
  11   7   3       27.12       30.83     12.63 o 
   0   8   3     2009.07     2134.70     66.77 o 
   1   8   3        0.17       23.14     14.46 o 
   2   8   3     1213.95     1324.27    106.06 o 
   3   8   3      767.95     1032.43     27.10 o 
   4   8   3      121.75      242.37     25.08 o 
   5   8   3       26.43       48.47     18.98 o 
   6   8   3      281.53      506.37     57.19 o 
   7   8   3      963.52     1469.14    449.81 o 
   8   8   3     1976.08     2353.47    804.58 o 
   9   8   3       61.02      132.01     36.26 o 
  10   8   3      352.57      331.23     92.49 o 
   1   9   3     1212.96     1138.94     27.69 o 
   2   9   3      134.78      137.31     20.29 o 
   3   9   3      830.20      795.29     27.95 o 
   4   9   3       60.56       79.65     18.53 o 
   5   9   3        6.08      -47.22     54.63 o 
   6   9   3     1126.75     1062.46    226.82 o 
   7   9   3        9.01      -19.78     23.23 o 
   8   9   3      298.87      215.00     62.78 o 
   0  10   3      555.26      673.76     30.35 o 
   1  10   3       72.81      113.68     15.81 o 
   2  10   3       16.70       55.54     10.36 o 
   3  10   3        2.13       16.02     15.17 o 
   4  10   3        0.65       -8.97     16.25 o 
   5  10   3      119.98      160.38     21.40 o 
   0   0   4    54930.56    53716.25    278.26 o 
   1   0   4     4082.61     5134.48     54.37 o 
   2   0   4     1922.45     2415.02    105.74 o 
   3   0   4    33513.21    32455.75    395.82 o 
   4   0   4    48238.93    43037.22   1985.98 o 
   5   0   4     1168.81     1014.85    148.71 o 
   6   0   4     4014.02     3245.97    571.37 o 
   7   0   4     4662.49     3518.61   1118.14 o 
   8   0   4     7688.12     6698.15   2872.83 o 
   9   0   4      167.78      216.44     77.47 o 
  10   0   4     6680.01     7244.55   3312.26 o 
  11   0   4     1018.05     1358.38     50.16 o 
  12   0   4      778.59     1081.40     41.53 o 
  13   0   4      194.60      158.46     25.56 o 
  14   0   4      441.72      600.28     27.47 o 
  15   0   4      258.86      276.02     17.25 o 
   1   1   4    12073.99    15518.53    101.07 o 
   2   1   4      223.15      308.04     29.55 o 
   3   1   4       25.52        4.31     12.13 o 
   4   1   4       20.45       21.41     20.78 o 
   5   1   4       65.95       63.77     10.50 o 
   6   1   4    10207.37     9126.99    654.43 o 
   7   1   4     1395.33     1443.08    204.14 o 
   8   1   4      877.17      879.59    243.91 o 
   9   1   4       20.83       39.74     35.12 o 
  10   1   4     6065.21     5695.40   1683.76 o 
  11   1   4      837.38     1169.90     44.41 o 
  12   1   4       42.57       51.75     25.88 o 
  13   1   4       79.84      -54.95     54.95 o 
  14   1   4      198.30      167.72     21.08 o 
  15   1   4       32.47       26.20     13.10 o 
   0   2   4    83233.31    73870.93    395.18 o 
   1   2   4    24462.40    32038.53   1416.21 o 
   2   2   4    62787.93    60978.02    272.05 o 
   3   2   4     4613.63     4674.13    133.06 o 
   4   2   4    10835.79    11203.32    411.16 o 
   5   2   4    13950.36    14105.15    199.99 o 
   6   2   4     1724.41     1650.90    125.07 o 
   7   2   4     3663.02     3656.29    614.02 o 
   8   2   4      134.22      216.28     52.07 o 
   9   2   4      644.99      641.57    156.38 o 
  10   2   4      300.77      369.61     84.82 o 
  11   2   4      544.90      680.79     38.66 o 
  12   2   4      394.51      356.21     30.03 o 
  13   2   4      133.77      144.08     23.96 o 
  14   2   4       13.15      -27.79     36.10 o 
   1   3   4      598.56      930.59     30.35 o 
   2   3   4     4013.27     5982.95    170.12 o 
   3   3   4     3528.37     4489.98    246.63 o 
   4   3   4     6224.12     6362.13    324.58 o 
   5   3   4       14.21       15.95     25.11 o 
   6   3   4        1.55       18.21     29.82 o 
   7   3   4      662.40      610.79     23.41 o 
   8   3   4     6922.08      128.25     84.34 o 
   9   3   4     1310.89     1451.42    407.64 o 
  10   3   4       41.22      185.26     93.44 o 
  11   3   4     1448.77     1538.88     53.99 o 
  12   3   4       69.08      117.56     28.11 o 
  13   3   4       24.18       53.67     21.40 o 
  14   3   4        8.08       -2.24     14.38 o 
   0   4   4    44262.50    41816.32    355.57 o 
   1   4   4     5168.30     6058.44    437.35 o 
   2   4   4    10799.31    13860.01    201.75 o 
   3   4   4      165.53      248.93     13.96 o 
   4   4   4     8285.65     8767.60    132.40 o 
   5   4   4     3445.05     3497.49     75.56 o 
   6   4   4     5676.95     6193.50    404.77 o 
   7   4   4       12.98       64.71     15.60 o 
   8   4   4     1836.07      -14.14     48.08 o 
   9   4   4      414.15      652.50    157.98 o 
  10   4   4       21.38      113.01     51.12 o 
  11   4   4       14.40       15.33     25.24 o 
  12   4   4      594.77      884.29     37.70 o 
  13   4   4      827.75      941.48     32.91 o 
   1   5   4    12818.67    15055.34    834.77 o 
   2   5   4    11533.63    12963.73    356.85 o 
   3   5   4      159.98      186.20    122.84 o 
   4   5   4     1717.87     2525.10    227.62 o 
   5   5   4     1088.38     1170.68     52.87 o 
   6   5   4    16323.50    17679.39    593.09 o 
   7   5   4     6680.05     5559.31   3256.03 o 
   8   5   4     1511.03     2402.16    618.65 o 
   9   5   4      868.95      988.90    289.60 o 
  10   5   4     1519.79     1508.97    372.82 o 
  11   5   4      774.16      667.31    188.17 o 
  12   5   4        2.63        0.00     40.89 o 
  13   5   4       62.28       92.65     15.65 o 
   0   6   4     9485.51    12458.03    245.35 o 
   1   6   4      196.97      232.79     16.60 o 
   2   6   4     3751.44     4534.86   1163.67 o 
   3   6   4      891.37      977.45     28.12 o 
   4   6   4     4165.03     4303.67    356.53 o 
   5   6   4        0.59       11.45     26.52 o 
   6   6   4     1797.64     1785.81     37.27 o 
   7   6   4      300.92      329.18     49.20 o 
   8   6   4      783.91     1046.34    239.92 o 
   9   6   4      711.94      803.37    234.49 o 
  10   6   4      155.12      176.08     78.11 o 
  11   6   4       82.21       96.29     34.02 o 
  12   6   4       54.72       19.49     31.95 o 
   1   7   4     3456.68     3675.73    220.43 o 
   2   7   4      112.84       54.86     39.61 o 
   3   7   4      246.21      180.98     19.43 o 
   4   7   4      418.21      474.07     42.01 o 
   5   7   4       68.12       23.57     19.72 o 
   6   7   4      225.99      271.71     22.20 o 
   7   7   4      585.14     1066.23    173.95 o 
   8   7   4     1801.41     2449.47    681.75 o 
   9   7   4      106.08      125.98     17.25 o 
  10   7   4      669.96      779.24    234.33 o 
  11   7   4       83.53      101.19     25.24 o 
   0   8   4       23.36      -18.85     42.49 o 
   1   8   4     1210.66     1259.68     27.78 o 
   2   8   4     3510.86     3673.47     78.45 o 
   3   8   4      235.81      413.04     21.65 o 
   4   8   4       29.43       36.52     38.34 o 
   5   8   4       27.94       35.86     25.72 o 
   6   8   4      569.46      713.03     87.53 o 
   7   8   4      346.59      449.75     74.92 o 
   8   8   4      475.25      560.10    167.56 o 
   9   8   4       97.43       83.19     24.44 o 
  10   8   4      172.60      170.93     27.63 o 
   1   9   4       19.47      115.14     42.97 o 
   2   9   4       66.25       72.97     12.82 o 
   3   9   4       30.16       56.57     12.27 o 
   4   9   4     1243.76     1512.45    124.43 o 
   5   9   4      108.17      223.76     23.32 o 
   6   9   4      446.52      518.15    121.56 o 
   7   9   4      369.57      591.67    180.66 o 
   8   9   4       17.96       35.34      8.16 o 
   0  10   4      443.24      557.79     24.60 o 
   1  10   4       15.63      -25.72     25.72 o 
   2  10   4      410.95      558.45     56.87 o 
   3  10   4       17.65      -22.46     22.46 o 
   4  10   4      303.23      241.90     12.54 o 
   5  10   4      476.61      604.02    134.98 o 
   1   1   5    68899.19    63296.91    249.70 o 
   2   1   5      313.36      680.52     51.12 o 
   3   1   5    55343.07    57989.68    274.47 o 
   4   1   5    19453.62    18869.79    450.29 o 
   5   1   5     2453.95     2385.21    148.23 o 
   6   1   5     2815.05     2592.39    292.31 o 
   7   1   5       46.64        0.18     34.82 o 
   8   1   5     3106.21     2867.40    432.40 o 
   9   1   5     9537.99     9427.55   2518.86 o 
  10   1   5     1025.12      963.11    304.77 o 
  11   1   5       72.80      195.20     27.79 o 
  12   1   5      185.70      222.35     25.24 o 
  13   1   5      490.53      411.80     28.43 o 
  14   1   5        9.23       16.93     39.61 o 
   0   2   5    32205.82    31976.34    245.67 o 
   1   2   5    15306.97    19209.23    133.39 o 
   2   2   5    22304.79    26265.34   1114.47 o 
   3   2   5    22720.13    25338.50    495.34 o 
   4   2   5    16169.48    17259.56    786.06 o 
   5   2   5    11899.52    11788.48    489.75 o 
   6   2   5       39.16      219.95     95.52 o 
   7   2   5     8355.25     7823.50    538.47 o 
   8   2   5      213.65      344.38    134.98 o 
   9   2   5     5393.35     5924.43   1348.80 o 
  10   2   5     1562.04     1431.14    413.55 o 
  11   2   5      485.81      674.40     38.66 o 
  12   2   5       14.09       48.88     48.88 o 
  13   2   5      490.15      677.28     30.67 o 
  14   2   5      356.64      284.01     20.77 o 
   1   3   5     1720.69     2786.62     93.76 o 
   2   3   5       30.96       45.29     26.36 o 
   3   3   5    27775.02    30300.73   1477.07 o 
   4   3   5        6.78       56.99     21.08 o 
   5   3   5       62.25      107.69     10.93 o 
   6   3   5      484.36      505.82     18.86 o 
   7   3   5    22054.06    20626.93   1491.12 o 
   8   3   5      572.73     3318.14   6890.64 o 
   9   3   5      348.96      818.19    123.47 o 
  10   3   5       78.22      114.79     16.72 o 
  11   3   5     1248.48     1733.44     53.35 o 
  12   3   5       93.37      -13.74     59.42 o 
  13   3   5       87.69       51.43     20.45 o 
  14   3   5       35.20       57.82     15.65 o 
   0   4   5       79.12      157.50     15.33 o 
   1   4   5      153.54      228.78     12.08 o 
   2   4   5     4198.76     4509.02    256.69 o 
   3   4   5     1098.48     1245.04     46.32 o 
   4   4   5     1915.71     2485.48    232.57 o 
   5   4   5     3261.94     3262.43     72.20 o 
   6   4   5       27.36       -7.24     46.80 o 
   7   4   5      157.08      226.52     19.17 o 
   8   4   5      275.12      292.34    197.91 o 
   9   4   5     1374.05     1492.78    327.46 o 
  10   4   5      114.43       96.59     42.49 o 
  11   4   5      822.61     1465.41     49.52 o 
  12   4   5      329.42      484.00     32.27 o 
  13   4   5      939.95      644.37     28.11 o 
   1   5   5    16934.54    16673.76    936.05 o 
   2   5   5      898.14     1022.82     23.83 o 
   3   5   5     3096.09     3285.86   2129.26 o 
   4   5   5      733.96     1034.33     26.76 o 
   5   5   5     2008.98     1648.30    160.05 o 
   6   5   5      274.03      334.20     45.84 o 
   7   5   5      459.62      790.93     74.12 o 
   8   5   5      208.25      516.67     92.65 o 
   9   5   5      679.53      892.54    215.80 o 
  10   5   5       58.01      122.21     22.20 o 
  11   5   5       69.07      174.23     56.55 o 
  12   5   5        0.14        0.00     39.29 o 
  13   5   5      564.95      596.13     23.00 o 
   0   6   5      387.27      737.97     30.67 o 
   1   6   5     6615.58     7091.75    529.20 o 
   2   6   5       23.54     1077.10   1143.06 o 
   3   6   5      683.58     1018.55     54.47 o 
   4   6   5      272.96      190.52     14.86 o 
   5   6   5    10818.77    11607.14    898.19 o 
   6   6   5      491.16      605.02     24.41 o 
   7   6   5     2523.35     2106.17    193.60 o 
   8   6   5      297.58      596.73    109.90 o 
   9   6   5      315.21      278.28     67.25 o 
  10   6   5       78.80      -23.08     31.17 o 
  11   6   5       43.76       -5.16     23.97 o 
  12   6   5      360.44      469.62     23.00 o 
   1   7   5      366.70      423.03     20.32 o 
   2   7   5       86.65      124.95     14.28 o 
   3   7   5     1055.55     1083.29    126.51 o 
   4   7   5        2.54       12.19     45.36 o 
   5   7   5     1386.46     1113.02     30.43 o 
   6   7   5        0.76      -20.40     31.60 o 
   7   7   5       36.41       52.66     21.90 o 
   8   7   5      102.81      187.37     61.98 o 
   9   7   5      923.17     1102.36    295.51 o 
  10   7   5      299.22      310.42     64.85 o 
  11   7   5      195.33       96.41     50.96 o 
   0   8   5        0.38      -14.70     38.98 o 
   1   8   5      992.07     1075.26     42.65 o 
   2   8   5      416.19      478.43     20.33 o 
   3   8   5     2991.75     3182.45    510.03 o 
   4   8   5       17.89       35.14     39.45 o 
   5   8   5      908.98     1105.08     63.89 o 
   6   8   5      251.55      335.17     46.32 o 
   7   8   5     1276.29     1559.87    204.62 o 
   8   8   5       63.41       52.44     25.24 o 
   9   8   5        2.66      -17.87     21.11 o 
   1   9   5     2215.01     2019.69     43.34 o 
   2   9   5       41.55      -12.08     33.01 o 
   3   9   5      289.45      209.30     59.10 o 
   4   9   5       52.10       47.86     28.27 o 
   5   9   5     2129.29     1817.89     81.30 o 
   6   9   5        0.01       -0.71     23.49 o 
   7   9   5       79.40      125.25     38.34 o 
   8   9   5       66.58       44.37      8.92 o 
   0  10   5       19.05       51.75     13.10 o 
   1  10   5       15.80       30.09     13.81 o 
   2  10   5      142.46      117.93     29.23 o 
   3  10   5        9.46       19.66      9.66 o 
   4  10   5       39.28       60.27     24.44 o 
   5  10   5      190.16      202.51     21.40 o 
   0   0   6    36282.68    39150.67    265.80 o 
   1   0   6    35800.52    34377.13    226.66 o 
   2   0   6    32157.46    36685.08   1463.33 o 
   3   0   6     2771.19     3670.19     99.51 o 
   4   0   6    46309.91    48082.70   1395.28 o 
   5   0   6     9507.36     9548.54    288.96 o 
   6   0   6     3895.68     2449.17    259.73 o 
   7   0   6     3465.53     3271.57    401.57 o 
   8   0   6     7019.33     5769.69   1546.55 o 
   9   0   6      505.86      785.83     81.30 o 
  10   0   6    10562.35     9801.04   3035.12 o 
  11   0   6      207.97      348.86     33.22 o 
  12   0   6       84.11       39.29     58.78 o 
  13   0   6      378.20      457.80     27.47 o 
  14   0   6      174.82      147.59     21.72 o 
   1   1   6      100.32      189.26     26.68 o 
   2   1   6      547.90      598.05     19.49 o 
   3   1   6     7744.95    10145.67    108.73 o 
   4   1   6      324.61      448.37    148.23 o 
   5   1   6     3367.40     3274.95    243.12 o 
   6   1   6    16077.50     9960.94   6276.46 o 
   7   1   6     7437.71     6438.70    716.09 o 
   8   1   6       53.57       64.15     23.64 o 
   9   1   6       16.46       43.98     50.96 o 
  10   1   6     9288.83     9396.06   2544.26 o 
  11   1   6      469.53      283.37     33.22 o 
  12   1   6       44.13       68.37     24.28 o 
  13   1   6       30.06       34.82     38.98 o 
  14   1   6      705.02      508.28     23.96 o 
   0   2   6    37773.57    40146.13    292.95 o 
   1   2   6       14.05       37.20     21.40 o 
   2   2   6    57032.00    57593.08   4836.77 o 
   3   2   6     7836.50     8856.58    141.84 o 
   4   2   6     2730.36     3090.27    220.91 o 
   5   2   6     1262.09     1386.87    210.69 o 
   6   2   6      210.97      230.36     32.75 o 
   7   2   6      777.44      626.41     32.43 o 
   8   2   6      665.99      577.77    109.74 o 
   9   2   6        2.21      -18.38     37.14 o 
  10   2   6     1982.94     2363.29    602.20 o 
  11   2   6       23.29      -43.77     60.38 o 
  12   2   6      125.29      192.96     23.64 o 
  13   2   6        5.65       29.07     51.12 o 
  14   2   6       10.66       14.70     33.86 o 
   1   3   6     1641.60     1777.87     61.66 o 
   2   3   6      426.91      346.10     28.43 o 
   3   3   6        1.84       10.31     22.80 o 
   4   3   6    39154.10    39178.96   1750.05 o 
   5   3   6     2063.74     2013.70    189.13 o 
   6   3   6      225.58      301.96     17.87 o 
   7   3   6       55.77       64.83     20.46 o 
   8   3   6    13704.06    12353.40   1666.03 o 
   9   3   6      718.57      907.34    208.45 o 
  10   3   6       23.78       57.81     27.95 o 
  11   3   6     1148.11     1671.78     52.71 o 
  12   3   6        9.18       -4.47     52.39 o 
  13   3   6       19.81       58.14     19.49 o 
  14   3   6        2.99        1.92     14.38 o 
   0   4   6    20107.41    18475.24    233.85 o 
   1   4   6     5719.57     7095.45    568.34 o 
   2   4   6      673.77     1380.21     31.95 o 
   3   4   6      136.81      276.57     92.65 o 
   4   4   6     2277.62     1956.69    107.98 o 
   5   4   6       57.83      217.41     17.83 o 
   6   4   6     3250.70     3347.46     83.22 o 
   7   4   6       24.18      -38.02     38.02 o 
   8   4   6     1718.35     2121.66    299.82 o 
   9   4   6      399.72      685.31    154.30 o 
  10   4   6      194.99      297.69     66.13 o 
  11   4   6      119.39      222.67     29.07 o 
  12   4   6      464.75      678.87     34.18 o 
  13   4   6       83.79      145.04     18.53 o 
   1   5   6     1882.14     1897.33    119.32 o 
   2   5   6     6429.18     7613.18    503.80 o 
   3   5   6     2629.10     2639.55     76.51 o 
   4   5   6     9864.23    10828.37    160.21 o 
   5   5   6      486.73      497.00    220.43 o 
   6   5   6     9419.52     8838.47    330.97 o 
   7   5   6     1055.52      863.72     26.18 o 
   8   5   6     1807.78     2358.83    153.51 o 
   9   5   6      845.95     1258.91    245.99 o 
  10   5   6      355.51      428.39    113.89 o 
  11   5   6      236.42      133.66     15.38 o 
  12   5   6      252.57      179.86     21.40 o 
  13   5   6       67.87       23.00     26.84 o 
   0   6   6     3456.16     4993.95    136.09 o 
   1   6   6       52.89       14.64     29.17 o 
   2   6   6     6740.05     7220.84    608.43 o 
   3   6   6        1.33       22.80     36.26 o 
   4   6   6     3498.39       27.48     22.62 o 
   5   6   6      741.59      684.73     37.38 o 
   6   6   6     3356.38     3439.19    295.35 o 
   7   6   6       77.62      118.47     56.23 o 
   8   6   6     1040.71     1283.76    165.80 o 
   9   6   6      262.31      259.81     46.32 o 
  10   6   6      323.42      346.33     90.41 o 
  11   6   6        8.15      -21.72     21.72 o 
  12   6   6      169.72       69.64     14.70 o 
   1   7   6       25.97        7.69     25.56 o 
   2   7   6      306.04      340.75     19.42 o 
   3   7   6      220.12      268.76     31.31 o 
   4   7   6      428.11      486.20     23.74 o 
   5   7   6      609.12      624.62     23.65 o 
   6   7   6      145.00      164.66     98.24 o 
   7   7   6      221.88      232.96     16.82 o 
   8   7   6      716.85     1076.13    125.87 o 
   9   7   6      795.44     1139.15    266.28 o 
  10   7   6      371.60      495.80    105.11 o 
  11   7   6      212.84      162.69     23.32 o 
   0   8   6      700.57      931.89     34.82 o 
   1   8   6        4.27       38.97     16.50 o 
   2   8   6      974.91     1008.75     42.33 o 
   3   8   6       68.05      119.54     13.76 o 
   4   8   6      657.44      871.41    115.01 o 
   5   8   6        8.80      -16.02     29.12 o 
   6   8   6      124.30      102.89     15.51 o 
   7   8   6      376.18      414.16     22.68 o 
   8   8   6      346.48      413.76     86.58 o 
   9   8   6       87.14       82.58     49.36 o 
   1   9   6       49.67       60.57     20.45 o 
   2   9   6      107.28      194.97     13.89 o 
   3   9   6        8.35      -15.52     25.48 o 
   4   9   6     1499.15     1427.74    186.73 o 
   5   9   6       37.73       60.23     21.40 o 
   6   9   6      180.52      226.63     18.69 o 
   7   9   6        0.82      -20.80     20.80 o 
   0  10   6      194.73      126.19     16.93 o 
   1  10   6        5.45       15.88     18.28 o 
   2  10   6     1046.95      934.37     51.91 o 
   3  10   6       76.84       77.48     19.49 o 
   4  10   6      396.35      265.01     83.06 o 
   1   1   7    21883.91    24806.19    425.37 o 
   2   1   7     1228.92      936.85     80.19 o 
   3   1   7    16089.36    20173.77    574.41 o 
   4   1   7    10743.57    12501.93    136.59 o 
   5   1   7      258.04      326.65     93.60 o 
   6   1   7    10310.77     7663.44   4820.79 o 
   7   1   7       16.54       -6.70     21.08 o 
   8   1   7       69.34       91.61     45.68 o 
   9   1   7     2118.45      -27.01     39.36 o 
  10   1   7      542.64      566.45    131.62 o 
  11   1   7       61.44       49.20     27.15 o 
  12   1   7      409.97      677.59     37.38 o 
  13   1   7       77.31       47.60     22.04 o 
  14   1   7       44.95       68.69     17.25 o 
   0   2   7     8894.97     9003.61    136.41 o 
   1   2   7     3955.32     4568.29     72.52 o 
   2   2   7      516.97      979.87     62.94 o 
   3   2   7    42141.09    49282.79    833.18 o 
   4   2   7    14726.90    17074.11    168.86 o 
   5   2   7      958.47      957.09     25.88 o 
   6   2   7      234.18      283.41     17.73 o 
   7   2   7     9244.78     9010.60    271.71 o 
   8   2   7       20.98       22.27     10.36 o 
   9   2   7     2812.48     2813.54    447.10 o 
  10   2   7      453.18      416.17     87.37 o 
  11   2   7        0.32       48.24     53.67 o 
  12   2   7      219.19      399.02     31.31 o 
  13   2   7      401.22      646.93     30.67 o 
  14   2   7      118.18      175.07     17.89 o 
   1   3   7     1189.41     1763.17     37.72 o 
   2   3   7     1104.77     1366.19     86.26 o 
   3   3   7    12331.65    15312.92    159.67 o 
   4   3   7    14688.91    16245.06    573.77 o 
   5   3   7     2785.11     3430.50    179.06 o 
   6   3   7      208.30      165.74     15.81 o 
   7   3   7    14943.03    13358.44    694.21 o 
   8   3   7     3905.99     4039.72    333.37 o 
   9   3   7      573.27      779.56     78.91 o 
  10   3   7     1638.96     1564.58    316.43 o 
  11   3   7      229.48      276.66     30.67 o 
  12   3   7        3.70       53.67     24.60 o 
  13   3   7      271.61      258.45     21.08 o 
  14   3   7      553.63      450.45     20.13 o 
   0   4   7        2.11       80.83     17.25 o 
   1   4   7     1765.40     2907.02    208.61 o 
   2   4   7    13101.12    15832.74    791.65 o 
   3   4   7      897.59     1485.86     38.66 o 
   4   4   7      880.85     1206.52     59.42 o 
   5   4   7       19.56       13.19     28.55 o 
   6   4   7     1662.17     1479.64    805.06 o 
   7   4   7      251.83      451.69     51.75 o 
   8   4   7     2499.39     2817.66    214.04 o 
   9   4   7      992.17      838.82    123.63 o 
  10   4   7     1908.66     1823.79    379.69 o 
  11   4   7     2079.79     2941.04     92.65 o 
  12   4   7     1164.28     1323.88     38.98 o 
  13   4   7      436.81      271.87     19.49 o 
   1   5   7    14258.54    16249.63   1703.09 o 
   2   5   7       12.52      193.76     27.79 o 
   3   5   7     1306.02     1543.70     77.79 o 
   4   5   7     2090.61      -15.84     28.79 o 
   5   5   7     3888.19     2896.20   1738.07 o 
   6   5   7      793.14      823.82     26.10 o 
   7   5   7      137.17      210.20     26.04 o 
   8   5   7       28.01       79.51     27.31 o 
   9   5   7      482.06      551.49     30.03 o 
  10   5   7      828.74     1007.75    218.84 o 
  11   5   7        0.11      -24.76     32.91 o 
  12   5   7      320.05      305.09     22.36 o 
   0   6   7       30.90      224.59     22.04 o 
   1   6   7     4908.24       14.77     29.76 o 
   2   6   7     8309.80     8821.60    889.88 o 
   3   6   7      182.26      399.11     28.11 o 
   4   6   7      241.48      -83.96    145.20 o 
   5   6   7     3893.79     3828.58    157.02 o 
   6   6   7        0.21       -3.92     41.69 o 
   7   6   7      633.59      505.92     21.91 o 
   8   6   7       65.13       77.03     20.29 o 
   9   6   7       10.15        3.86     65.33 o 
  10   6   7      904.80     1155.44    216.12 o 
  11   6   7      229.90      152.23     40.25 o 
   1   7   7      217.31      200.09     17.27 o 
   2   7   7     1064.34     1198.52     89.93 o 
   3   7   7      305.20      426.43     21.22 o 
   4   7   7     3395.99     3160.23    224.59 o 
   5   7   7      872.50      966.26     73.64 o 
   6   7   7      153.35      305.53     26.84 o 
   7   7   7      102.98      163.86     16.03 o 
   8   7   7      633.89      430.32     51.59 o 
   9   7   7      294.65      383.08     47.60 o 
  10   7   7        0.72      -21.44     25.40 o 
   0   8   7     1627.50     1733.44     53.03 o 
   1   8   7      926.54      846.63     26.54 o 
   2   8   7      370.72      362.61     31.47 o 
   3   8   7      177.13      291.26     44.41 o 
   4   8   7       80.13      129.03     15.12 o 
   5   8   7     2215.55     2105.63    291.36 o 
   6   8   7      108.81      137.14     15.10 o 
   7   8   7      587.69      545.57     20.04 o 
   8   8   7      136.92      303.85     61.50 o 
   9   8   7        1.83        0.28     16.26 o 
   1   9   7     1074.64      966.44     26.52 o 
   2   9   7        7.05       18.76     25.50 o 
   3   9   7      411.40      346.19    101.43 o 
   4   9   7       57.87      108.45     47.44 o 
   5   9   7      361.05      280.41     41.53 o 
   6   9   7       59.09       20.74     23.33 o 
   7   9   7       42.72       36.37      9.28 o 
   0  10   7      141.28      345.03     18.53 o 
   1  10   7      123.82      125.47     10.36 o 
   2  10   7      107.82       65.27     11.34 o 
   3  10   7      194.05      143.24     37.70 o 
   4  10   7       57.44       14.30     15.01 o 
   0   0   8    53047.25    55323.81    374.42 o 
   1   0   8    84533.16    75438.26    829.51 o 
   2   0   8      286.71      159.72      9.93 o 
   3   0   8     1497.44     2143.63     45.73 o 
   4   0   8    47291.72    51757.43   1429.63 o 
   5   0   8    34961.39    36224.96    639.74 o 
   6   0   8     4540.45     4644.49     91.75 o 
   7   0   8     7221.14      -34.66     36.10 o 
   8   0   8     4695.88     3124.46   2016.81 o 
   9   0   8      696.00      583.29    114.21 o 
  10   0   8       31.74       63.20     68.05 o 
  11   0   8      257.65      277.30     31.95 o 
  12   0   8      421.04      576.64     31.63 o 
  13   0   8     1860.17     1812.03     52.07 o 
  14   0   8        0.43      -13.42     27.15 o 
   1   1   8     3233.51     3677.71     65.02 o 
   2   1   8     6754.71     8577.12    354.13 o 
   3   1   8     8712.38    10153.57    460.04 o 
   4   1   8       76.56      325.10    128.91 o 
   5   1   8     3306.10     3804.32     74.50 o 
   6   1   8     9848.03    10685.18   1475.15 o 
   7   1   8    11394.12     6854.27   4324.02 o 
   8   1   8      656.85      485.28    266.92 o 
   9   1   8     1312.40      -29.26     34.55 o 
  10   1   8      783.63      734.48    126.83 o 
  11   1   8     1954.53     1861.87     58.46 o 
  12   1   8      483.16      507.64     31.31 o 
  13   1   8      180.22      197.11     23.64 o 
  14   1   8      274.17      186.25     17.57 o 
   0   2   8    11327.63    13919.29    185.61 o 
   1   2   8     6574.18     6788.17     91.34 o 
   2   2   8     7054.43     8410.59    772.80 o 
   3   2   8     5357.09     5422.51    335.12 o 
   4   2   8    12242.99    15031.46    206.54 o 
   5   2   8     7658.33     8182.54    125.98 o 
   6   2   8      138.49       91.96     12.99 o 
   7   2   8     1081.12      955.51    525.53 o 
   8   2   8      462.41       -2.10     33.55 o 
   9   2   8        8.08        0.02     33.48 o 
  10   2   8       40.58        4.82     39.19 o 
  11   2   8      288.08      441.51     31.31 o 
  12   2   8       47.06      165.49     25.56 o 
  13   2   8      584.30      929.02     31.63 o 
  14   2   8        0.60        0.00     25.56 o 
   1   3   8    22725.34    26340.62   1042.75 o 
   2   3   8      162.04      170.04     15.33 o 
   3   3   8      206.41       75.72     27.47 o 
   4   3   8     1299.60     1650.31    173.95 o 
   5   3   8     5387.19     5756.67    112.05 o 
   6   3   8       23.44       47.10     18.21 o 
   7   3   8     2028.01     1890.56     38.51 o 
   8   3   8      188.24      215.29     18.55 o 
   9   3   8       27.66      -39.10     39.10 o 
  10   3   8      852.25      931.90    143.44 o 
  11   3   8      868.47     1181.40     44.09 o 
  12   3   8      247.49      392.95     26.84 o 
  13   3   8        0.16        8.31     35.78 o 
   0   4   8    11752.51    12214.92    199.99 o 
   1   4   8     2028.43     2307.54    193.12 o 
   2   4   8     2193.25     2630.73    184.49 o 
   3   4   8    13646.40    15079.05   1473.87 o 
   4   4   8      199.95      216.98     21.56 o 
   5   4   8      171.30      -30.93     30.93 o 
   6   4   8      310.79      384.08    219.48 o 
   7   4   8      854.76     1284.51    163.73 o 
   8   4   8      504.60      488.93     23.05 o 
   9   4   8      106.21       36.60     34.67 o 
  10   4   8       67.15       55.56     24.92 o 
  11   4   8      777.68     1205.36     39.29 o 
  12   4   8      150.20      183.38     23.00 o 
  13   4   8       28.49       32.59     13.10 o 
   1   5   8     6906.05     7355.90    909.37 o 
   2   5   8      773.99      866.85    145.84 o 
   3   5   8      960.17      379.76     78.75 o 
   4   5   8      941.23      -16.09     29.30 o 
   5   5   8      271.18      135.45     68.85 o 
   6   5   8     3211.97     3047.78    289.44 o 
   7   5   8        2.23       17.87     37.86 o 
   8   5   8       85.50      147.39     16.18 o 
   9   5   8     1707.67     2089.76    312.12 o 
  10   5   8      793.17      984.17    173.31 o 
  11   5   8       43.65       33.72     48.72 o 
  12   5   8        8.20       25.24     15.33 o 
   0   6   8      899.83      485.59     26.52 o 
   1   6   8       57.76       93.35     28.91 o 
   2   6   8     2439.02     2641.20    261.17 o 
   3   6   8       49.12        9.81     33.64 o 
   4   6   8     1468.75     2032.21     43.85 o 
   5   6   8      125.55      114.34     31.31 o 
   6   6   8      557.88      749.38     25.86 o 
   7   6   8      277.74      249.77     31.63 o 
   8   6   8       11.57        6.98     33.05 o 
   9   6   8      444.79      567.32     69.32 o 
  10   6   8        4.11      -26.06     26.76 o 
  11   6   8      443.61      584.57     96.48 o 
   1   7   8     1198.04     1409.66    139.77 o 
   2   7   8      156.10       44.98     38.37 o 
   3   7   8      138.60      208.66     40.57 o 
   4   7   8     1512.18     1337.55    141.52 o 
   5   7   8      170.09      296.78     70.44 o 
   6   7   8      248.98      427.18     21.83 o 
   7   7   8     2550.12     2260.10    189.45 o 
   8   7   8     1531.25     1800.29     38.63 o 
   9   7   8     1387.06     1980.43    348.38 o 
  10   7   8      602.36      590.16     83.06 o 
   0   8   8      393.20      740.85     32.27 o 
   1   8   8       10.47        6.50     27.56 o 
   2   8   8     3162.99     2454.50    345.19 o 
   3   8   8      488.79      521.62    103.99 o 
   4   8   8      157.65      206.49     45.68 o 
   5   8   8      253.63      283.56     17.15 o 
   6   8   8      690.85      600.80     82.42 o 
   7   8   8     1020.25      881.43     51.91 o 
   8   8   8       36.05       47.56     23.96 o 
   9   8   8      257.78      194.88     33.86 o 
   1   9   8      699.96      637.84     19.62 o 
   2   9   8       73.55      109.36     12.54 o 
   3   9   8      235.23      189.87     39.93 o 
   4   9   8       85.67      126.78     20.13 o 
   5   9   8       19.65       24.28     13.24 o 
   6   9   8      172.17      130.17     11.17 o 
   7   9   8      435.66      471.86     18.21 o 
   0  10   8      162.69      155.90     14.38 o 
   1  10   8      100.76      103.19     10.70 o 
   2  10   8        0.31      -21.89     22.20 o 
   3  10   8        5.84       17.37     10.54 o 
   1   1   9        5.49      113.22     35.30 o 
   2   1   9    11578.31    11257.08    625.68 o 
   3   1   9     1532.79     1422.04     88.65 o 
   4   1   9     2775.09     3696.09     98.24 o 
   5   1   9     3987.20     4611.75     89.62 o 
   6   1   9    13003.09    12924.79    168.64 o 
   7   1   9    11673.37     8041.53   5059.12 o 
   8   1   9      513.65      401.20     20.60 o 
   9   1   9     1035.79      565.03    340.08 o 
  10   1   9       22.14       46.69     24.37 o 
  11   1   9      994.44     1365.41     46.32 o 
  12   1   9      761.21      942.43     37.70 o 
  13   1   9       12.03       12.46     39.93 o 
  14   1   9       76.56       61.02     13.42 o 
   0   2   9    27055.33    29375.54    291.68 o 
   1   2   9     5814.15     6345.77    313.40 o 
   2   2   9      759.93      605.89     43.45 o 
   3   2   9     7640.53     9399.91    882.21 o 
   4   2   9    11680.58    14252.39    464.83 o 
   5   2   9      658.71      858.80     33.86 o 
   6   2   9       46.34      -25.09     34.74 o 
   7   2   9      663.68       34.44     19.17 o 
   8   2   9       20.66       -2.18     34.10 o 
   9   2   9     1894.19     1859.33     46.64 o 
  10   2   9      525.32      713.69     94.56 o 
  11   2   9       61.72      129.39     24.92 o 
  12   2   9      388.17      396.46     31.63 o 
  13   2   9      624.03      793.24     28.43 o 
   1   3   9    22122.53    23942.86    813.05 o 
   2   3   9     1572.13     1669.40    184.81 o 
   3   3   9     7020.42     7552.34    458.76 o 
   4   3   9    18781.83    17647.19  10713.73 o 
   5   3   9     2715.34     3538.14     75.59 o 
   6   3   9       13.27        6.76     29.08 o 
   7   3   9      704.39      465.16    214.68 o 
   8   3   9     2262.24     1994.64     44.69 o 
   9   3   9      349.69      473.87     22.21 o 
  10   3   9     1712.16     1547.95    181.46 o 
  11   3   9        8.50       88.17     23.32 o 
  12   3   9       92.35      177.94     24.92 o 
  13   3   9      522.57      555.88     24.28 o 
   0   4   9     2938.81     3468.16     99.04 o 
   1   4   9     7252.92     6374.01   4162.53 o 
   2   4   9     1000.46     1474.86    170.92 o 
   3   4   9      857.74     1184.74    103.35 o 
   4   4   9      171.92      225.73     16.64 o 
   5   4   9     6644.92       11.72     34.66 o 
   6   4   9     1411.80     1161.28    217.56 o 
   7   4   9     5961.78     6240.81    238.80 o 
   8   4   9     4180.87     3628.20     77.78 o 
   9   4   9     1128.14     1010.76     68.85 o 
  10   4   9     2568.40     2686.13    302.06 o 
  11   4   9     2438.14     2771.72     81.78 o 
  12   4   9      912.01      967.67     32.59 o 
  13   4   9       50.94        9.26     26.52 o 
   1   5   9     4588.52     6385.33    506.20 o 
   2   5   9      186.02      329.00     27.63 o 
   3   5   9     1216.55      -37.48     45.52 o 
   4   5   9      902.68      353.60     38.66 o 
   5   5   9     5781.15     1932.33   2152.11 o 
   6   5   9      460.56      481.82     45.52 o 
   7   5   9        8.66       -6.11     37.22 o 
   8   5   9       18.44       18.61     17.78 o 
   9   5   9     2634.53     2629.67    214.52 o 
  10   5   9      688.30      952.38     68.85 o 
  11   5   9        9.46       15.67     20.93 o 
  12   5   9      135.04      155.90     15.65 o 
   0   6   9       92.79       -8.95     40.25 o 
   1   6   9       36.92      107.38     16.49 o 
   2   6   9    15222.33    15539.08   2496.97 o 
   3   6   9       11.50       42.28     22.57 o 
   4   6   9      133.36      152.94     16.22 o 
   5   6   9      121.82      264.49     22.36 o 
   6   6   9       72.99       70.00     21.56 o 
   7   6   9       79.99      107.46     14.37 o 
   8   6   9      370.36      356.60     33.70 o 
   9   6   9       97.87      104.06     15.12 o 
  10   6   9      488.92      450.91     66.13 o 
  11   6   9      163.90      153.80     11.04 o 
   1   7   9        8.12      -11.76     32.51 o 
   2   7   9      458.24      572.27    125.23 o 
   3   7   9      746.08      763.13    106.22 o 
   4   7   9        1.92       20.27     18.36 o 
   5   7   9       28.05       66.98     19.33 o 
   6   7   9        4.84       44.18     31.31 o 
   7   7   9      292.08      410.50     28.75 o 
   8   7   9      607.59      569.41     32.43 o 
   9   7   9       89.52       26.02     15.07 o 
  10   7   9       11.75      -20.33     24.60 o 
   0   8   9     1380.26     1697.98     48.56 o 
   1   8   9       90.82       75.88     15.81 o 
   2   8   9        2.03       38.09     32.91 o 
   3   8   9       41.59      -28.77     28.77 o 
   4   8   9      112.70       46.92     19.12 o 
   5   8   9       62.56       47.24     39.45 o 
   6   8   9      124.43      312.39     52.07 o 
   7   8   9        0.67      -24.61     24.61 o 
   8   8   9      192.25      278.39     26.36 o 
   1   9   9       16.39       13.69     24.06 o 
   2   9   9       10.12       32.97     10.70 o 
   3   9   9      217.67      255.08     61.34 o 
   4   9   9      295.24      286.46     72.52 o 
   5   9   9        7.97        6.15     20.10 o 
   6   9   9       92.37       59.18     10.54 o 
   0  10   9       64.50      149.19     12.14 o 
   1  10   9       49.89       37.33      8.05 o 
   2  10   9       49.93       64.06     15.81 o 
   0   0  10    87169.63    78943.47    518.82 o 
   1   0  10     8199.28     7582.76    193.12 o 
   2   0  10    22035.11    24304.30    914.16 o 
   3   0  10     3397.17     4323.99    320.27 o 
   4   0  10     9773.68    12216.50    453.81 o 
   5   0  10     8391.08     7685.61   4703.39 o 
   6   0  10     1050.30     1399.35     31.84 o 
   7   0  10     1741.17        2.35     32.61 o 
   8   0  10     2745.00       -8.28     58.78 o 
   9   0  10     1270.89     1169.20     53.19 o 
  10   0  10      601.22      801.89     60.86 o 
  11   0  10       67.07       53.99     24.60 o 
  12   0  10       99.30      152.07     23.32 o 
  13   0  10     1095.86      991.31     30.67 o 
   1   1  10      393.67      415.17     20.61 o 
   2   1  10     1182.15     1194.42     38.02 o 
   3   1  10     1966.87     1825.69    138.17 o 
   4   1  10     1219.13     1694.89     36.92 o 
   5   1  10      376.48      510.50     19.46 o 
   6   1  10    11679.09    12068.67    306.85 o 
   7   1  10     8939.61     9505.54   1264.30 o 
   8   1  10     4171.46     4370.83    336.88 o 
   9   1  10      309.49      371.49     25.88 o 
  10   1  10     2774.50     2659.23    185.29 o 
  11   1  10     2878.57     2646.49     82.74 o 
  12   1  10      309.51      346.30     26.84 o 
  13   1  10        8.45       35.46     16.29 o 
   0   2  10      207.53      124.91     17.57 o 
   1   2  10      464.05      907.46     28.27 o 
   2   2  10      773.28      938.03     87.37 o 
   3   2  10     2855.03     3754.89    235.77 o 
   4   2  10     1066.12     1034.55     52.23 o 
   5   2  10      877.82      801.04     22.02 o 
   6   2  10     3032.56     2967.44    311.00 o 
   7   2  10      120.22       75.94     24.28 o 
   8   2  10      715.87      859.09     27.33 o 
   9   2  10        7.63       28.79     47.28 o 
  10   2  10     2643.97     2675.22     60.11 o 
  11   2  10      475.80      378.89     32.59 o 
  12   2  10      358.58      607.63     32.59 o 
  13   2  10        3.68        9.90     32.27 o 
   1   3  10     1440.04     1675.37     60.70 o 
   2   3  10     3173.52     3958.67    451.41 o 
   3   3  10      575.32      881.43     29.23 o 
   4   3  10      435.74     -403.38    924.54 o 
   5   3  10      607.09      831.52     39.77 o 
   6   3  10     1317.14     1416.01     63.41 o 
   7   3  10     2159.43     1372.33    750.75 o 
   8   3  10       20.08      -42.49     66.61 o 
   9   3  10      190.28      459.04     21.88 o 
  10   3  10      108.52      109.94     16.80 o 
  11   3  10       62.96      103.51     21.72 o 
  12   3  10      465.09      492.62     28.75 o 
  13   3  10        0.61       16.93     12.46 o 
   0   4  10     1400.58     2036.62     61.02 o 
   1   4  10     2979.86     2728.36   1728.33 o 
   2   4  10     2010.66     1691.73    292.15 o 
   3   4  10     7162.74     6791.12   4712.49 o 
   4   4  10     1190.95     1275.39     92.33 o 
   5   4  10      219.49       77.30     21.56 o 
   6   4  10      104.99     -226.76   1102.33 o 
   7   4  10      114.33      163.67     27.79 o 
   8   4  10      684.96      838.49     28.12 o 
   9   4  10       23.41        5.30     41.53 o 
  10   4  10        1.22       35.58     18.86 o 
  11   4  10      378.74      504.76     30.03 o 
  12   4  10      178.70      151.11     18.21 o 
   1   5  10      266.11     4647.05   3055.09 o 
   2   5  10      167.40      238.65     32.43 o 
   3   5  10     6927.63      -39.08     47.44 o 
   4   5  10     2416.73     2210.96    283.53 o 
   5   5  10     2564.51     1513.81   1239.70 o 
   6   5  10       12.14       33.80     14.69 o 
   7   5  10     1344.10     1144.57    155.90 o 
   8   5  10      425.84      273.41     50.16 o 
   9   5  10      854.43      801.69     24.80 o 
  10   5  10      336.92      355.57     28.91 o 
  11   5  10       97.46       69.98     11.95 o 
  12   5  10      202.95      301.90     16.93 o 
   0   6  10      226.16       -9.26     41.53 o 
   1   6  10      923.07      813.00    132.26 o 
   2   6  10     3421.27     3275.87    610.03 o 
   3   6  10        2.18        6.26     33.01 o 
   4   6  10      649.19     1245.23    100.15 o 
   5   6  10      806.89      667.19     23.95 o 
   6   6  10       26.94       86.93     22.68 o 
   7   6  10      169.64      228.67     51.27 o 
   8   6  10        7.48      -13.66     31.19 o 
   9   6  10        8.77       50.33     14.70 o 
  10   6  10       29.42       94.54     12.05 o 
  11   6  10      133.43      220.98     43.77 o 
   1   7  10      111.12      244.70     26.20 o 
   2   7  10      371.08      493.17    138.81 o 
   3   7  10       71.87       86.39     15.51 o 
   4   7  10     5054.73     4918.73    619.93 o 
   5   7  10     1764.06     1831.83    257.17 o 
   6   7  10     1083.65     1393.95    254.14 o 
   7   7  10      183.17      194.49     16.64 o 
   8   7  10     1835.48     1840.94     79.23 o 
   9   7  10     1888.20     2025.38     47.12 o 
   0   8  10     1070.48     1685.84     51.12 o 
   1   8  10      441.96      538.02     22.36 o 
   2   8  10     2812.56     2551.16    435.76 o 
   3   8  10      204.07      268.45     51.59 o 
   4   8  10      861.24      798.69    201.43 o 
   5   8  10       13.73      -28.01     28.01 o 
   6   8  10     1133.92      880.84    223.63 o 
   7   8  10       56.31       65.15     29.87 o 
   8   8  10        9.31      -11.33     18.73 o 
   1   9  10      469.04      482.69     16.37 o 
   2   9  10        0.89        6.26     20.20 o 
   3   9  10        0.41       14.08     12.78 o 
   4   9  10      216.25      250.31     85.78 o 
   5   9  10       89.52       27.91     11.33 o 
   1   1  11     4786.10     4861.70    235.29 o 
   2   1  11     4852.49     5101.23    316.91 o 
   3   1  11      300.26      419.50     38.98 o 
   4   1  11    10700.42    11218.13    725.99 o 
   5   1  11      496.29      442.80    118.20 o 
   6   1  11     3830.21     3659.11     79.25 o 
   7   1  11     4266.76     3375.71   2217.60 o 
   8   1  11     4444.59     3907.18    104.95 o 
   9   1  11     1917.72     1814.93     41.67 o 
  10   1  11      393.58      426.80     39.61 o 
  11   1  11      663.24      876.30     36.10 o 
  12   1  11      166.75       41.21     41.21 o 
  13   1  11        2.30        7.03     30.67 o 
   0   2  11    34278.81    33971.11    351.74 o 
   1   2  11      117.38      112.85     13.42 o 
   2   2  11    12964.44    13123.47   1172.93 o 
   3   2  11      543.54      873.78     97.28 o 
   4   2  11     4821.38     5826.03    557.47 o 
   5   2  11     1167.68     1374.76    111.65 o 
   6   2  11      159.60      374.51    207.50 o 
   7   2  11      904.33     1038.87     30.99 o 
   8   2  11       24.21       42.15     39.93 o 
   9   2  11      633.11      701.30     38.98 o 
  10   2  11     1353.77     1383.38     30.37 o 
  11   2  11      254.99      286.88     30.03 o 
  12   2  11        0.27       25.56     38.66 o 
  13   2  11      712.50      667.05     23.64 o 
   1   3  11    22351.41    23298.43    858.57 o 
   2   3  11        0.46       36.50     14.32 o 
   3   3  11     7546.48     8361.61    618.01 o 
   4   3  11     2782.56     4300.15   2723.96 o 
   5   3  11      258.96      509.65    574.41 o 
   6   3  11      448.59      551.75     34.02 o 
   7   3  11       65.76       83.88     16.45 o 
   8   3  11      601.32      446.39     22.37 o 
   9   3  11      422.89      586.52     44.25 o 
  10   3  11     1200.21     1011.13     61.66 o 
  11   3  11      147.37      214.36     23.32 o 
  12   3  11        0.34      -11.18     33.54 o 
   0   4  11      248.27      239.92     23.64 o 
   1   4  11     3044.96     3469.73     67.73 o 
   2   4  11     2636.46     2178.61    312.12 o 
   3   4  11     3867.27     3437.12   1735.20 o 
   4   4  11     1454.25     1276.00    228.42 o 
   5   4  11    10671.73    10393.99    948.98 o 
   6   4  11      530.44      440.36   1351.84 o 
   7   4  11     4685.94     5224.90    424.73 o 
   8   4  11     1581.85     1209.53    119.80 o 
   9   4  11     2060.69     1944.96     77.95 o 
  10   4  11      437.89      267.58     44.73 o 
  11   4  11      762.65      916.56     33.22 o 
  12   4  11      134.20      129.39     15.65 o 
   1   5  11     2178.23     4853.88   3174.57 o 
   2   5  11       48.52        5.72     38.82 o 
   3   5  11      573.31      792.07    105.27 o 
   4   5  11      753.65      639.73     87.69 o 
   5   5  11     2702.35     2819.77    253.98 o 
   6   5  11      569.79      721.27     72.36 o 
   7   5  11     1316.13     1404.12    250.30 o 
   8   5  11        3.13       26.05     33.48 o 
   9   5  11      810.76      980.85     25.74 o 
  10   5  11      151.54      432.01     39.61 o 
  11   5  11        5.08       24.39     10.88 o 
   0   6  11       60.32       56.87     23.64 o 
   1   6  11     1483.93     1244.03    129.70 o 
   2   6  11      195.07      134.39     17.27 o 
   3   6  11     4770.98     4477.09    922.47 o 
   4   6  11       30.56       16.24     33.99 o 
   5   6  11      754.91      913.42     49.36 o 
   6   6  11      564.19      670.59     86.26 o 
   7   6  11      314.37      368.21     69.96 o 
   8   6  11       30.22       85.51     13.98 o 
   9   6  11       63.11      122.01     13.43 o 
  10   6  11      124.72      139.70     39.77 o 
   1   7  11       25.57       -7.16     33.88 o 
   2   7  11       34.69       56.23     41.37 o 
   3   7  11       63.40        4.79     33.88 o 
   4   7  11       13.54      -18.65     49.52 o 
   5   7  11      164.38      163.70     27.95 o 
   6   7  11      218.52      253.80     51.91 o 
   7   7  11        7.86       28.86     27.42 o 
   8   7  11       25.27       42.75     15.09 o 
   9   7  11       99.40       48.51     17.89 o 
   0   8  11       80.11       71.88     20.13 o 
   1   8  11      265.27      377.66     18.92 o 
   2   8  11        4.23       -8.96     27.74 o 
   3   8  11      173.66      193.30     37.06 o 
   4   8  11      189.43       21.06     28.69 o 
   5   8  11       17.59      -16.55     23.49 o 
   6   8  11      204.72      261.42     71.72 o 
   7   8  11       11.50       17.07     11.30 o 
   1   9  11        0.17       -5.62     17.09 o 
   2   9  11       61.71       61.55      9.26 o 
   3   9  11       30.68       11.16     11.34 o 
   4   9  11       59.56       26.34      9.05 o 
   5   9  11       80.09      100.37     26.52 o 
   0   0  12    45306.48    44508.17    414.99 o 
   1   0  12     4736.23     5045.03     95.20 o 
   2   0  12     8627.02     9933.88    478.57 o 
   3   0  12    15387.59    17263.40   1405.35 o 
   4   0  12    14127.05    19442.64    770.40 o 
   5   0  12     2443.19     3950.82    318.51 o 
   6   0  12       64.36      224.94     45.36 o 
   7   0  12     4904.03     5739.60    267.72 o 
   8   0  12     2302.79     1430.00    769.44 o 
   9   0  12      124.42       87.06     27.63 o 
  10   0  12       15.53        6.71     21.74 o 
  11   0  12      600.41      802.51     33.22 o 
  12   0  12      628.79      543.74     28.11 o 
  13   0  12      557.50      334.80     18.85 o 
   1   1  12      204.49      291.17     14.45 o 
   2   1  12     2128.61     2128.96    109.26 o 
   3   1  12     6392.93     7008.16    586.39 o 
   4   1  12     1104.14        0.85     32.98 o 
   5   1  12        1.17       91.53     38.34 o 
   6   1  12     7005.01     7522.23    311.80 o 
   7   1  12     6999.57     5435.55   3408.10 o 
   8   1  12      623.90      628.76     23.26 o 
   9   1  12        9.52       24.78     33.50 o 
  10   1  12      756.70      868.57     26.20 o 
  11   1  12     1066.86     1074.06     36.74 o 
  12   1  12      118.32      121.72     21.40 o 
  13   1  12      145.46      113.09     14.06 o 
   0   2  12     7413.23     7936.58    176.99 o 
   1   2  12      640.07     1047.83     60.54 o 
   2   2  12     2595.08     2979.83    165.49 o 
   3   2  12      685.27      631.78    137.53 o 
   4   2  12       63.11       64.85     13.46 o 
   5   2  12     2416.29     3032.18    278.42 o 
   6   2  12     6482.33     6099.46    467.54 o 
   7   2  12      244.03      380.91     21.37 o 
   8   2  12     1932.69     1792.47    167.56 o 
   9   2  12     1340.68     1243.39     33.54 o 
  10   2  12      174.12      142.78     19.17 o 
  11   2  12       30.66       92.33     19.17 o 
  12   2  12       92.15      134.82     19.49 o 
   1   3  12      846.78      869.99     24.92 o 
   2   3  12     3365.95     3558.35    488.63 o 
   3   3  12      932.07      896.60     98.88 o 
   4   3  12       14.87       17.99     30.80 o 
   5   3  12     1667.99     1452.41   3153.16 o 
   6   3  12     3938.80     3619.34    251.58 o 
   7   3  12      131.63       38.79     37.70 o 
   8   3  12      204.33      194.64     18.23 o 
   9   3  12     1508.70     1848.20     97.60 o 
  10   3  12       20.80      -26.66     31.96 o 
  11   3  12      146.84      165.17     20.77 o 
  12   3  12      294.12      175.71     16.93 o 
   0   4  12      990.88      825.51     34.18 o 
   1   4  12     9009.75     8555.04    581.27 o 
   2   4  12     1277.00      836.68     91.21 o 
   3   4  12     2401.41     2944.09    335.92 o 
   4   4  12      544.65      513.13     23.64 o 
   5   4  12     2336.08     1995.01    180.82 o 
   6   4  12       20.57       44.33     17.56 o 
   7   4  12       22.66       25.31     21.23 o 
   8   4  12     1142.74     1262.95    153.98 o 
   9   4  12     1022.80      918.58     70.12 o 
  10   4  12       14.73       30.87     16.08 o 
  11   4  12       53.83       46.00     17.25 o 
  12   4  12       87.48       15.02     26.20 o 
   1   5  12     1232.88     1454.76    209.09 o 
   2   5  12     1094.44     1088.01    108.62 o 
   3   5  12        3.79      -10.45     57.66 o 
   4   5  12      165.16      242.42     35.30 o 
   5   5  12      533.17      670.59     83.06 o 
   6   5  12      793.11      761.50    142.00 o 
   7   5  12     1402.09     1298.34    264.68 o 
   8   5  12      568.82      660.22     47.28 o 
   9   5  12       72.25       94.07     24.92 o 
  10   5  12      251.30      205.31     14.33 o 
  11   5  12     1095.32      901.08     25.24 o 
   0   6  12      545.69      760.34     34.18 o 
   1   6  12      454.89      706.79     58.46 o 
   2   6  12     1984.72     1883.18    290.72 o 
   3   6  12       76.99      109.92     22.36 o 
   4   6  12        0.57      -31.10     33.74 o 
   5   6  12        8.97       13.02     17.80 o 
   6   6  12       29.56       14.24     29.62 o 
   7   6  12      108.28       -4.86     31.24 o 
   8   6  12        7.40       10.46     15.88 o 
   9   6  12       56.86       42.24     14.22 o 
  10   6  12       82.64      184.13     11.85 o 
   1   7  12      911.80      904.41    107.50 o 
   2   7  12      967.14     1157.61    262.44 o 
   3   7  12       61.81       60.03     14.12 o 
   4   7  12     1780.44     1705.41    359.56 o 
   5   7  12      737.77      852.20    164.37 o 
   6   7  12     1802.67     1753.11    581.27 o 
   7   7  12       30.58       82.71     12.78 o 
   8   7  12     1011.87      825.24     57.82 o 
   0   8  12     1066.51     1300.88     41.53 o 
   1   8  12      521.67      597.34     64.37 o 
   2   8  12      519.97      492.59    104.47 o 
   3   8  12      153.49      147.88     16.29 o 
   4   8  12      918.75     1004.37    265.32 o 
   5   8  12       74.30       50.49     11.55 o 
   6   8  12      234.86      211.45     41.69 o 
   7   8  12       47.53       16.67     16.61 o 
   1   9  12       16.28        6.50     18.13 o 
   2   9  12      110.62      119.66     14.06 o 
   3   9  12        0.51       -0.11     21.24 o 
   4   9  12      138.88      146.97     43.45 o 
   1   1  13       45.38       63.20     27.63 o 
   2   1  13      321.65      -34.75     50.64 o 
   3   1  13      138.51      116.21     16.06 o 
   4   1  13    10219.24        0.74     35.80 o 
   5   1  13     1695.12     1758.80    110.54 o 
   6   1  13      849.22     1037.58     82.74 o 
   7   1  13     1061.85      857.62     26.76 o 
   8   1  13     1679.48     1776.17    202.38 o 
   9   1  13      183.53      100.75     18.21 o 
  10   1  13      261.45      273.34     19.49 o 
  11   1  13       26.99       32.91     18.21 o 
  12   1  13       14.33       13.10     31.63 o 
   0   2  13     2370.56     2422.86     71.56 o 
   1   2  13       41.86       24.44     30.84 o 
   2   2  13     8800.95    10047.62    667.53 o 
   3   2  13       42.83       71.21     71.40 o 
   4   2  13     2552.92     2336.53    538.15 o 
   5   2  13     1418.47     1717.52    191.84 o 
   6   2  13      113.55       94.51     29.55 o 
   7   2  13      265.73      335.34     26.52 o 
   8   2  13     1902.79     1680.72    241.68 o 
   9   2  13      496.18      400.45     23.80 o 
  10   2  13     2400.18     2165.67     47.61 o 
  11   2  13     1104.27     1030.29     34.18 o 
  12   2  13       83.41       99.04     14.38 o 
   1   3  13     5830.98     6523.03    694.69 o 
   2   3  13     3968.76     3695.16    583.19 o 
   3   3  13     3582.77     3944.05    328.10 o 
   4   3  13      199.48      378.95     20.52 o 
   5   3  13       80.50      329.82     71.88 o 
   6   3  13     4359.73     4912.36    380.01 o 
   7   3  13       95.64       82.86     17.83 o 
   8   3  13      934.23      629.64     46.00 o 
   9   3  13      130.56       82.28     19.33 o 
  10   3  13      210.92      195.22     15.81 o 
  11   3  13       12.44       27.15     33.22 o 
  12   3  13      200.08      232.25     16.29 o 
   0   4  13    16046.25    17171.17    290.40 o 
   1   4  13      840.56      932.09    168.20 o 
   2   4  13      314.35      179.83     33.86 o 
   3   4  13     2336.31     3088.02    378.09 o 
   4   4  13     3255.90     2947.87   1705.01 o 
   5   4  13     1594.83     1548.59    179.86 o 
   6   4  13      239.60      278.39     27.47 o 
   7   4  13      931.39     1140.38    180.66 o 
   8   4  13       64.12       34.70     16.35 o 
   9   4  13      971.01      941.76     87.85 o 
  10   4  13       25.68       21.76     31.95 o 
  11   4  13      127.84      223.14     29.55 o 
   1   5  13      787.19      924.95     96.96 o 
   2   5  13      862.87      822.43     66.93 o 
   3   5  13        2.88       36.90     27.31 o 
   4   5  13        0.02        1.18     29.53 o 
   5   5  13     2600.28     2470.85    263.40 o 
   6   5  13     1147.05     1258.22    180.50 o 
   7   5  13      191.84      441.93     33.38 o 
   8   5  13      169.91      144.88     19.81 o 
   9   5  13      420.79      398.84     69.48 o 
  10   5  13       13.68        6.29     21.34 o 
   0   6  13     2672.91     2952.54     89.77 o 
   1   6  13       73.21       19.07     33.88 o 
   2   6  13      170.50      199.38     24.44 o 
   3   6  13       94.56       93.10     16.29 o 
   4   6  13      598.89      617.63    106.54 o 
   5   6  13        0.12       -6.48     41.21 o 
   6   6  13      628.89      795.20    161.49 o 
   7   6  13        2.22      -28.23     28.23 o 
   8   6  13     1235.69     1350.90    189.61 o 
   9   6  13      327.71      357.06     28.11 o 
   1   7  13       14.84       -6.36     39.14 o 
   2   7  13       23.90       56.17     19.01 o 
   3   7  13        3.32      -34.75     43.77 o 
   4   7  13        0.96      -28.39     28.39 o 
   5   7  13        1.15       25.01     15.91 o 
   6   7  13     1312.10     1129.23    295.99 o 
   7   7  13        8.12        3.30     22.70 o 
   8   7  13        8.87       18.20     11.05 o 
   0   8  13     1389.60     1454.23     43.45 o 
   1   8  13      336.88      305.36     16.72 o 
   2   8  13       59.77       70.40     39.77 o 
   3   8  13      396.94      305.98     44.25 o 
   4   8  13        0.03       -6.96     21.57 o 
   5   8  13       40.04       42.60      9.87 o 
   6   8  13       84.57       90.40     10.86 o 
   1   9  13      227.58      272.83     12.30 o 
   2   9  13      189.01      196.22     23.16 o 
   0   0  14      239.52      600.28     29.39 o 
   1   0  14    16236.84    16984.66    656.67 o 
   2   0  14     2318.25     3324.22    509.23 o 
   3   0  14    19539.66    20096.28   1613.48 o 
   4   0  14     1242.41      -10.64     38.29 o 
   5   0  14       96.57       75.90     15.55 o 
   6   0  14      119.22      178.62     18.23 o 
   7   0  14     1227.49     1711.51    139.77 o 
   8   0  14      515.45      552.77     26.36 o 
   9   0  14      187.26      227.63     21.88 o 
  10   0  14       11.28      -11.94     32.64 o 
  11   0  14      878.03      857.46     33.22 o 
  12   0  14       48.75       32.27     16.29 o 
   1   1  14      483.79      595.43     20.77 o 
   2   1  14       23.69      -38.18     55.59 o 
   3   1  14     4667.56     5119.17    635.90 o 
   4   1  14     1852.80     1706.51    161.81 o 
   5   1  14      170.77      167.46     49.84 o 
   6   1  14      901.03     1190.82     53.19 o 
   7   1  14     3491.05     3454.53    318.67 o 
   8   1  14      938.30      911.03     98.24 o 
   9   1  14      417.77      350.44     59.90 o 
  10   1  14      582.44      646.67     22.25 o 
  11   1  14     1520.94     1449.75     45.05 o 
  12   1  14      526.05      429.37     22.36 o 
   0   2  14      197.10      164.53     21.72 o 
   1   2  14      167.57      249.96     23.16 o 
   2   2  14     2270.38     2291.47    317.23 o 
   3   2  14     5983.51     6040.63    752.83 o 
   4   2  14     1195.02       25.04     28.91 o 
   5   2  14     4186.81     4515.92    569.61 o 
   6   2  14      301.24      186.03     17.97 o 
   7   2  14       56.78      146.22     17.69 o 
   8   2  14      443.91      384.40     52.87 o 
   9   2  14       97.58      115.11     16.87 o 
  10   2  14      151.61      262.11     18.41 o 
  11   2  14      437.78      376.97     23.96 o 
  12   2  14       24.15       26.20     14.06 o 
   1   3  14      107.58      104.04     22.20 o 
   2   3  14      984.82      936.88     82.74 o 
   3   3  14     5311.71     5301.30    629.51 o 
   4   3  14       27.07       38.19     21.73 o 
   5   3  14     4403.89     3860.16    408.12 o 
   6   3  14      385.27      478.09     61.66 o 
   7   3  14     1218.00     1020.47    138.49 o 
   8   3  14     1216.82     1097.95    195.04 o 
   9   3  14     2763.61     2569.53    264.04 o 
  10   3  14       33.62        8.76     19.97 o 
  11   3  14      130.92      114.37     18.21 o 
   0   4  14      409.81      506.68     33.54 o 
   1   4  14     1881.06     1729.69    165.33 o 
   2   4  14       77.59      196.32     16.55 o 
   3   4  14        4.59       31.71     15.58 o 
   4   4  14       68.96      141.15     15.95 o 
   5   4  14     1125.72     1049.04    141.37 o 
   6   4  14       15.63        8.78     32.13 o 
   7   4  14       79.86       89.64     16.51 o 
   8   4  14      135.62       99.03     13.55 o 
   9   4  14      193.77      213.67     23.00 o 
  10   4  14       92.20      185.48     12.78 o 
  11   4  14       36.57       33.77     13.74 o 
   1   5  14     2082.01     2163.62    283.85 o 
   2   5  14       74.36       84.72     33.86 o 
   3   5  14       56.89      130.54     38.50 o 
   4   5  14      204.86      405.93     82.26 o 
   5   5  14       12.56        7.85     31.96 o 
   6   5  14      127.57      123.19     17.09 o 
   7   5  14     2417.73     1929.67    382.41 o 
   8   5  14      975.74     1035.55    171.56 o 
   9   5  14      471.68      399.78     22.20 o 
  10   5  14      171.72      120.64     10.61 o 
   0   6  14     1143.45     1599.90     51.43 o 
   1   6  14      154.87       67.00     21.24 o 
   2   6  14     1747.31     1894.41    344.23 o 
   3   6  14        0.88      -36.07     36.07 o 
   4   6  14      144.89      200.29     37.86 o 
   5   6  14       35.55       15.90     27.47 o 
   6   6  14      307.35      200.56     29.55 o 
   7   6  14       28.81      -15.48     56.39 o 
   8   6  14        5.47       -5.85     13.16 o 
   9   6  14      187.83      180.37     19.49 o 
   1   7  14     1105.54     1006.23     69.64 o 
   2   7  14        7.78       13.69     29.65 o 
   3   7  14      430.42      407.08     76.51 o 
   4   7  14      280.61      268.30     64.85 o 
   5   7  14      180.10      149.36     49.84 o 
   6   7  14       12.65       35.21     14.67 o 
   7   7  14       48.22      112.00     15.49 o 
   0   8  14        0.00      -17.89     32.91 o 
   1   8  14        4.54       -4.15     22.92 o 
   2   8  14      202.31      198.80     30.67 o 
   3   8  14       32.23        5.46     19.80 o 
   4   8  14       96.08      209.48     61.50 o 
   5   8  14       57.30       26.39     11.66 o 
   1   1  15     2568.13     2940.23    183.06 o 
   2   1  15     1201.42      603.76     55.27 o 
   3   1  15     5276.16     6281.88    692.93 o 
   4   1  15     5310.66     4865.08    520.90 o 
   5   1  15       87.25       21.08     54.47 o 
   6   1  15        1.91        7.70     34.23 o 
   7   1  15        0.87        8.64     23.80 o 
   8   1  15     1292.73     1346.65    154.94 o 
   9   1  15      308.80      392.15     69.48 o 
  10   1  15     1161.91     1117.76     26.29 o 
  11   1  15      344.26      451.09     24.92 o 
   0   2  15     5882.04     5384.34    144.72 o 
   1   2  15      601.53      593.81     54.15 o 
   2   2  15     4565.80     5279.85    506.84 o 
   3   2  15     2444.23     2762.37    286.24 o 
   4   2  15     3073.99     3050.07   1832.16 o 
   5   2  15     1171.87     1284.26     64.37 o 
   6   2  15       27.97      -11.76     30.83 o 
   7   2  15     1807.64     2058.42    279.70 o 
   8   2  15      836.54      700.53    145.84 o 
   9   2  15     1220.89     1153.21    127.79 o 
  10   2  15     1461.10     1190.19     75.87 o 
  11   2  15      507.23      544.06     25.24 o 
   1   3  15      784.77      -31.48     48.56 o 
   2   3  15     1842.47     1927.07    263.08 o 
   3   3  15        5.17        0.00     35.57 o 
   4   3  15      267.24      401.59     57.03 o 
   5   3  15     1780.90     1886.49    238.64 o 
   6   3  15     1356.16     1424.19    206.70 o 
   7   3  15        8.63       12.53     31.22 o 
   8   3  15      818.00      592.06     94.88 o 
   9   3  15      965.37     1024.66     69.48 o 
  10   3  15       96.11       66.94     19.33 o 
  11   3  15       13.79       31.95     12.78 o 
   0   4  15     2485.49     3541.32    109.58 o 
   1   4  15     1310.85     1436.94    174.11 o 
   2   4  15     1507.35     1240.36    233.21 o 
   3   4  15     1123.29     1111.16    164.37 o 
   4   4  15      384.95      632.18     84.50 o 
   5   4  15       30.27       18.20     32.75 o 
   6   4  15        1.01        6.84     30.61 o 
   7   4  15      106.53      174.00     52.39 o 
   8   4  15      264.62      306.58     31.47 o 
   9   4  15       52.33       24.97     26.43 o 
  10   4  15        5.27       32.27     10.17 o 
   1   5  15      801.57      884.78     88.65 o 
   2   5  15      188.09      133.57     24.12 o 
   3   5  15      305.76      381.87     68.69 o 
   4   5  15       40.99       84.77     14.95 o 
   5   5  15      108.99      148.63     35.78 o 
   6   5  15     1348.48     1428.18    276.34 o 
   7   5  15        2.73        1.98     38.34 o 
   8   5  15      739.58      671.35     82.42 o 
   9   5  15       31.10       19.31      9.21 o 
   0   6  15     2816.29     2997.26     90.41 o 
   1   6  15      265.25      440.29     42.01 o 
   2   6  15      571.24      515.40    111.02 o 
   3   6  15     1118.32     1343.96    329.37 o 
   4   6  15      505.75      395.89     67.73 o 
   5   6  15      648.58      559.13     84.18 o 
   6   6  15      656.67      575.53    153.98 o 
   7   6  15      263.80      248.84     65.49 o 
   8   6  15      979.54     1124.78    180.82 o 
   1   7  15        4.33       -8.17     49.36 o 
   2   7  15        0.00       24.67     16.18 o 
   3   7  15     1019.74      911.81    137.05 o 
   4   7  15       87.07       82.14     49.04 o 
   5   7  15      171.15      267.37     95.20 o 
   6   7  15      101.91      126.04     21.40 o 
   0   8  15      424.35      395.50     22.04 o 
   1   8  15      337.11      268.74     13.33 o 
   2   8  15       67.31      132.64     23.96 o 
   3   8  15       13.77       37.97      8.96 o 
   4   8  15        3.71        7.73     19.01 o 
   0   0  16     3745.37     3853.12    125.87 o 
   1   0  16     3901.59     4381.37     94.53 o 
   2   0  16      709.33      -46.82     86.42 o 
   3   0  16     1766.90     1654.83    222.03 o 
   4   0  16        3.04      -41.87     41.87 o 
   5   0  16      106.16       98.83     19.49 o 
   6   0  16      460.29      347.28     38.66 o 
   7   0  16       48.94       27.29     21.26 o 
   8   0  16     2097.53     1872.41    280.33 o 
   9   0  16       71.39       85.03     13.67 o 
  10   0  16      202.36      223.51     14.50 o 
  11   0  16      254.94      144.72     16.29 o 
   1   1  16        3.48      -13.89     32.77 o 
   2   1  16      221.51      310.92     38.34 o 
   3   1  16     2304.02     2859.02    416.11 o 
   4   1  16     1146.46     1425.50    171.24 o 
   5   1  16        0.22      -15.23     35.26 o 
   6   1  16       91.92       51.99     22.36 o 
   7   1  16     1416.56     1416.77    205.42 o 
   8   1  16     1094.86     1031.85    112.77 o 
   9   1  16       10.95       17.12     29.58 o 
  10   1  16      438.05      440.48     24.44 o 
  11   1  16      788.15      777.27     24.92 o 
   0   2  16     9769.90     8883.81    217.88 o 
   1   2  16      583.98      934.45     97.28 o 
   2   2  16     2226.49     2656.67    251.74 o 
   3   2  16      277.34      166.17     19.60 o 
   4   2  16      835.91     1353.07    229.22 o 
   5   2  16      219.16      412.04     85.46 o 
   6   2  16        4.59       17.53     35.20 o 
   7   2  16       41.74       42.47     18.69 o 
   8   2  16      417.77      384.51     58.30 o 
   9   2  16      159.92      115.39     13.74 o 
  10   2  16      276.29      398.93     38.66 o 
  11   2  16       12.21       14.06     12.14 o 
   1   3  16       25.00        6.75     50.64 o 
   2   3  16       35.70      -10.22     37.88 o 
   3   3  16       18.04       16.04     19.14 o 
   4   3  16     1322.62     1375.11    252.54 o 
   5   3  16     1067.81      938.99    127.95 o 
   6   3  16      629.19      815.15    176.83 o 
   7   3  16       79.40       90.93     15.49 o 
   8   3  16      239.58      203.27     43.77 o 
   9   3  16      336.55      334.04     15.92 o 
  10   3  16      157.46      208.56     12.87 o 
   0   4  16       19.48       45.68     20.13 o 
   1   4  16     4210.78     4358.95    425.21 o 
   2   4  16      526.48      659.77     71.08 o 
   3   4  16      636.34      873.74    174.27 o 
   4   4  16       19.89       24.97     28.83 o 
   5   4  16     1211.07     1272.30    224.91 o 
   6   4  16       52.30       74.35     36.74 o 
   7   4  16      107.47      157.44     30.35 o 
   8   4  16      190.95      194.58     14.46 o 
   9   4  16      234.57      227.79     22.84 o 
   1   5  16       48.89       81.02     38.34 o 
   2   5  16      940.08     1005.89    165.33 o 
   3   5  16      392.80      422.88     99.99 o 
   4   5  16     1639.56     2003.90    418.98 o 
   5   5  16      174.22      212.39     53.83 o 
   6   5  16     1743.33     1523.00    353.81 o 
   7   5  16     1230.88     1083.77    260.05 o 
   8   5  16      736.19      858.00    172.83 o 
   9   5  16        0.48       -3.06     25.56 o 
   0   6  16        7.49       47.28     21.40 o 
   1   6  16        0.16      -13.47     32.11 o 
   2   6  16      968.67     1311.11    263.72 o 
   3   6  16       36.23       17.00     28.60 o 
   4   6  16       26.78       64.35     14.28 o 
   5   6  16       88.74       98.47     22.36 o 
   6   6  16      477.49      291.52     81.78 o 
   7   6  16       30.14       15.57     21.64 o 
   1   7  16      249.93      205.73     26.04 o 
   2   7  16      202.76      197.21     14.69 o 
   3   7  16        3.57      -24.12     24.12 o 
   4   7  16       13.71       -2.41     20.26 o 
   5   7  16      387.52      400.37    129.23 o 
   0   8  16       16.52      -25.56     25.56 o 
   1   8  16      335.47      268.64     32.27 o 
   2   8  16       51.64       22.56     27.63 o 
   1   1  17     3587.19     4007.02     83.13 o 
   2   1  17     1277.64     1184.41     76.19 o 
   3   1  17      434.68      748.82    108.78 o 
   4   1  17     1718.21     1522.83    275.54 o 
   5   1  17       91.35      247.87     20.45 o 
   6   1  17     3434.66     3168.44    554.76 o 
   7   1  17      526.07      348.06     46.80 o 
   8   1  17      414.59      324.50     63.57 o 
   9   1  17      389.18      355.85     39.14 o 
  10   1  17      925.00      924.18     36.26 o 
   0   2  17     5037.19     5410.85    153.98 o 
   1   2  17     2314.11     2632.51    157.82 o 
   2   2  17     1088.02     1219.14    158.30 o 
   3   2  17       99.29      185.05     18.40 o 
   4   2  17     3295.69     3729.13    579.36 o 
   5   2  17     1900.57     2198.22    462.27 o 
   6   2  17        4.13      -48.21     54.63 o 
   7   2  17     1115.44     1251.35    238.32 o 
   8   2  17      223.94      243.37     26.68 o 
   9   2  17      230.80      283.07     60.38 o 
  10   2  17      910.69      695.66     39.93 o 
   1   3  17       45.31      -16.79     38.50 o 
   2   3  17        0.14       -0.12     66.45 o 
   3   3  17        1.18      -26.65     28.23 o 
   4   3  17      103.24      160.94     15.89 o 
   5   3  17     1498.28     1654.56    261.49 o 
   6   3  17       37.42       21.17     32.87 o 
   7   3  17      239.67      177.87     39.93 o 
   8   3  17      562.98      585.29    144.56 o 
   9   3  17      543.43      558.13     46.16 o 
  10   3  17      262.40      245.03     17.89 o 
   0   4  17      571.06      386.24     30.03 o 
   1   4  17        0.53       -3.05     18.09 o 
   2   4  17      389.38      316.22     39.14 o 
   3   4  17      459.19      429.27    106.86 o 
   4   4  17      206.28      236.78     79.07 o 
   5   4  17       52.98        0.01     31.54 o 
   6   4  17      485.17      523.35    100.63 o 
   7   4  17        0.15       21.82     14.84 o 
   8   4  17      784.41      968.56    170.12 o 
   9   4  17      203.51      171.20     24.76 o 
   1   5  17      421.55      372.51     19.31 o 
   2   5  17      257.92      272.92     40.25 o 
   3   5  17      506.55      586.95    120.76 o 
   4   5  17      367.52      248.22     70.44 o 
   5   5  17        4.31       20.09     27.56 o 
   6   5  17      964.94      940.80    263.08 o 
   7   5  17      115.95      109.27     23.80 o 
   8   5  17       75.97       86.34     14.86 o 
   0   6  17        5.44       11.82     35.14 o 
   1   6  17        1.44      -31.34     36.90 o 
   2   6  17      658.16      637.89    107.50 o 
   3   6  17      653.68      783.70    121.72 o 
   4   6  17        0.75       13.85     17.41 o 
   5   6  17      514.26      436.72     98.40 o 
   6   6  17      282.49      233.92     78.75 o 
   1   7  17        2.79       15.50     13.52 o 
   2   7  17        5.86        2.79     21.11 o 
   3   7  17      101.98      101.85     15.65 o 
   4   7  17      162.79      160.56     25.88 o 
   0   0  18      111.74      185.61     30.99 o 
   1   0  18     2046.25     2148.14    135.77 o 
   2   0  18       28.54        3.03     38.98 o 
   3   0  18       11.71       26.88     49.36 o 
   4   0  18       56.54       48.33     19.74 o 
   5   0  18     1708.82     1908.23    183.38 o 
   6   0  18     2104.97     1550.19    239.76 o 
   7   0  18      415.07      329.67     18.81 o 
   8   0  18      432.07      329.31     62.94 o 
   9   0  18        9.21       44.41     12.07 o 
  10   0  18        1.49        5.09     19.33 o 
   1   1  18      376.76      486.44     26.36 o 
   2   1  18      134.12      192.07     27.15 o 
   3   1  18     1557.95     1500.43    239.76 o 
   4   1  18      370.12      610.29    130.98 o 
   5   1  18      340.99      233.67     23.16 o 
   6   1  18       21.61       65.52     21.57 o 
   7   1  18     2096.03     1673.90    335.60 o 
   8   1  18      735.04      724.98    131.94 o 
   9   1  18       64.09       52.46     15.69 o 
  10   1  18      134.38      135.66     15.65 o 
   0   2  18       90.28      149.51     25.88 o 
   1   2  18       29.15      -20.55     39.87 o 
   2   2  18     4033.50     4516.93    465.15 o 
   3   2  18      144.65      202.39     59.26 o 
   4   2  18       83.88       95.79     47.28 o 
   5   2  18      546.66      526.70     84.82 o 
   6   2  18       27.89        8.57     18.90 o 
   7   2  18      160.17      195.90     16.35 o 
   8   2  18       31.48       44.73     16.45 o 
   9   2  18       27.27       47.28     21.72 o 
   1   3  18      886.91      894.07     44.09 o 
   2   3  18      149.12      162.86     17.62 o 
   3   3  18       49.55      129.07     15.43 o 
   4   3  18      654.57      722.88    101.43 o 
   5   3  18      668.91      659.53    120.76 o 
   6   3  18       87.71      133.18     27.95 o 
   7   3  18      354.06      321.34     59.10 o 
   8   3  18      103.82      115.92     14.06 o 
   9   3  18       81.01       88.24     10.84 o 
   0   4  18      263.04      256.85     23.64 o 
   1   4  18     1219.88     1270.21     45.36 o 
   2   4  18      603.96      832.92    138.65 o 
   3   4  18     1637.57     1569.44    255.90 o 
   4   4  18       24.10       96.21     45.20 o 
   5   4  18       68.34       31.72     26.20 o 
   6   4  18       89.72       83.82     19.17 o 
   7   4  18       69.23       61.73     23.00 o 
   8   4  18       47.68       21.22     12.81 o 
   1   5  18      387.48      452.45     19.06 o 
   2   5  18       46.14       44.08     18.57 o 
   3   5  18      402.88      500.64     96.00 o 
   4   5  18     2028.00     2401.66    553.32 o 
   5   5  18        3.43        1.23     15.72 o 
   6   5  18       79.07       83.87     23.00 o 
   7   5  18      252.31      210.06     12.14 o 
   0   6  18      345.30      233.53     20.45 o 
   1   6  18        3.06        5.65     15.17 o 
   2   6  18      822.67     1085.52    137.69 o 
   3   6  18       18.21       -4.91     14.03 o 
   4   6  18       15.74       48.19     21.88 o 
   5   6  18        0.03       23.73     17.71 o 
   1   7  18        3.40       -6.06     21.24 o 
   2   7  18        0.30      -18.55     18.55 o 
   1   1  19      705.32      923.66     79.71 o 
   2   1  19      427.28      490.82     29.07 o 
   3   1  19      586.33      512.24     75.87 o 
   4   1  19      543.19      591.87    131.62 o 
   5   1  19      469.31      667.36    130.82 o 
   6   1  19      826.46      839.56    204.62 o 
   7   1  19      590.33      485.83    106.54 o 
   8   1  19        3.89        6.71     21.53 o 
   9   1  19        0.19      -19.74     19.74 o 
   0   2  19     3800.56     4594.93    139.93 o 
   1   2  19     1003.04     1297.64     92.97 o 
   2   2  19       79.45       66.87     26.84 o 
   3   2  19      247.73      273.12     18.49 o 
   4   2  19     1058.82     1121.48    170.28 o 
   5   2  19      363.10      424.84     51.43 o 
   6   2  19        1.42       18.42     16.29 o 
   7   2  19      160.84      242.49     49.84 o 
   8   2  19      138.33      168.11     38.82 o 
   9   2  19       23.61       62.30     14.38 o 
   1   3  19      180.20      344.81     70.60 o 
   2   3  19       68.69       85.32     14.51 o 
   3   3  19       40.88      166.39     80.67 o 
   4   3  19     1457.76     1478.48    301.74 o 
   5   3  19      953.46     1106.84    224.43 o 
   6   3  19       25.55       57.10     27.31 o 
   7   3  19        7.65      -16.18     32.11 o 
   8   3  19      220.23      294.59     61.18 o 
   0   4  19      259.91      181.14     21.40 o 
   1   4  19       29.25       70.97     17.09 o 
   2   4  19      119.03      338.20     17.96 o 
   3   4  19       12.22       16.61     18.11 o 
   4   4  19       54.70       79.75     15.33 o 
   5   4  19      473.48      499.39    128.11 o 
   6   4  19       84.94       85.58     23.80 o 
   7   4  19      169.98      296.24     73.80 o 
   1   5  19      149.38      160.20     21.24 o 
   2   5  19       15.81       40.42     16.51 o 
   3   5  19      132.09      124.43     15.01 o 
   4   5  19      176.00      131.33     13.50 o 
   5   5  19      116.87      150.81     56.39 o 
   6   5  19      113.08      118.31     27.95 o 
   0   6  19       32.81       14.06     31.31 o 
   1   6  19       69.51       63.07     45.20 o 
   2   6  19     2014.03     2118.46    228.58 o 
   3   6  19        2.19      -10.97     28.11 o 
   4   6  19       73.11       85.69     26.36 o 
   0   0  20        6.20       38.98     53.67 o 
   1   0  20     6733.97     6940.82    240.88 o 
   2   0  20     3854.93     4713.66    290.72 o 
   3   0  20      232.62      345.59     53.67 o 
   4   0  20       40.46       58.13     15.70 o 
   5   0  20     2645.96     3131.57    594.85 o 
   6   0  20      302.52      363.68     30.67 o 
   7   0  20      186.83      114.54     29.87 o 
   8   0  20        2.34        7.13     20.19 o 
   1   1  20       18.92        8.84     17.47 o 
   2   1  20       56.31      100.76     16.49 o 
   3   1  20      186.83      174.54     15.92 o 
   4   1  20      285.30      376.71     22.04 o 
   5   1  20        0.42       24.91     17.59 o 
   6   1  20       18.54       -7.69     16.59 o 
   7   1  20      888.40      798.94    185.29 o 
   8   1  20      904.19      944.97    121.24 o 
   0   2  20        1.43      -32.59     41.85 o 
   1   2  20      423.44      389.23     19.42 o 
   2   2  20       54.59      110.26     15.81 o 
   3   2  20       29.89       23.14     26.94 o 
   4   2  20      152.11      170.85     54.95 o 
   5   2  20      310.57      341.97     67.41 o 
   6   2  20       81.63        8.79     25.85 o 
   7   2  20       77.12      105.93     64.53 o 
   8   2  20        0.58       11.34     11.82 o 
   1   3  20      575.67      637.81     44.57 o 
   2   3  20       10.70        5.54     26.17 o 
   3   3  20       46.92       11.75     18.07 o 
   4   3  20      253.74      255.30     70.92 o 
   5   3  20      841.15      868.61    165.01 o 
   6   3  20        6.78      -23.75     24.06 o 
   7   3  20      867.03      637.95    138.17 o 
   0   4  20      645.08      627.12     30.03 o 
   1   4  20       68.42       73.15     15.92 o 
   2   4  20      388.68      552.71     59.74 o 
   3   4  20      556.97      586.09     65.81 o 
   4   4  20       96.93      102.49     11.87 o 
   5   4  20       10.71       -8.18     23.77 o 
   6   4  20        0.03       -6.52     20.93 o 
   1   5  20      273.40      344.67     16.15 o 
   2   5  20      109.97      141.56     22.52 o 
   3   5  20       81.97      142.94     16.93 o 
   4   5  20      109.38      184.03     10.91 o 
   0   6  20        1.91       15.97     13.74 o 
   1   6  20       60.07       52.05     17.25 o 
   1   1  21      456.97      473.55     21.56 o 
   2   1  21      435.88      368.33     49.20 o 
   3   1  21        0.10       23.78     28.51 o 
   4   1  21       19.80       20.29     16.85 o 
   5   1  21        5.93       -1.22     15.49 o 
   6   1  21      233.92      156.93     42.81 o 
   7   1  21       36.14       26.67     11.98 o 
   0   2  21      902.82     1118.78     40.89 o 
   1   2  21      239.52      306.93     18.51 o 
   2   2  21      130.05       90.87     15.81 o 
   3   2  21      203.63      259.34     17.01 o 
   4   2  21      285.11      358.88     86.26 o 
   5   2  21       31.04       18.40     16.29 o 
   6   2  21        0.44       -7.72     21.90 o 
   7   2  21       58.78       64.85     14.70 o 
   1   3  21      611.97      786.30     23.38 o 
   2   3  21       14.52      -27.54     27.54 o 
   3   3  21        3.48       -1.48     24.00 o 
   4   3  21      673.45      808.38    115.17 o 
   5   3  21      670.83      935.63    135.14 o 
   6   3  21       23.59       13.55     19.52 o 
   0   4  21       21.41       22.04     38.02 o 
   1   4  21      856.05     1133.14     34.98 o 
   2   4  21        6.47       -3.37     24.35 o 
   3   4  21       20.28       38.22     15.81 o 
   4   4  21       97.40      107.75     11.27 o 
   5   4  21      858.44      964.45    167.88 o 
   1   5  21       33.69       60.37     23.16 o 
   2   5  21       47.81       55.12      9.48 o 
   0   0  22       25.60       56.23     18.85 o 
   1   0  22        3.64      -15.01     30.08 o 
   2   0  22     2027.45     3100.67    166.76 o 
   3   0  22       41.83        1.30     29.40 o 
   4   0  22       16.09       20.03     15.74 o 
   5   0  22      255.22      217.37     32.59 o 
   6   0  22        1.00       -5.01     19.65 o 
   1   1  22       10.15        7.92     26.78 o 
   2   1  22        6.19       -8.87     24.96 o 
   3   1  22       58.30       27.69     23.16 o 
   4   1  22      987.00     1224.62    158.62 o 
   5   1  22       47.09       35.64     13.59 o 
   6   1  22       21.06       -5.69     18.71 o 
   0   2  22        4.70       -7.03     37.70 o 
   1   2  22        1.28       19.69     25.23 o 
   2   2  22      349.16      357.20     30.83 o 
   3   2  22       21.58       63.90     27.00 o 
   4   2  22        1.04       27.88     10.55 o 
   5   2  22        3.40       26.18     12.23 o 
   1   3  22        3.53      -24.42     24.42 o 
   2   3  22       35.33       -7.08     26.20 o 
   3   3  22       76.63       40.96     14.42 o 
   4   3  22      534.99      560.08     84.02 o 
   0   4  22      496.00      424.26     22.68 o 
   1   4  22      135.97      152.62     12.20 o 
   2   4  22       40.15       75.66     11.41 o 
   1   1  23       35.60       51.07     15.69 o 
   2   1  23       39.75       12.81     14.86 o 
   3   1  23      164.41      149.23     12.43 o 
   4   1  23      536.28      478.42     32.91 o 
   0   2  23      465.59      480.48     24.60 o 
   1   2  23      210.06      250.36     24.92 o 
   2   2  23      733.29      877.55     51.27 o 
   3   2  23      318.57      359.99     19.65 o 
   1   3  23      303.66      368.95     46.48 o 
   0   0  24        8.00       20.77     27.47 o 
   1   0  24        0.28       11.99     19.34 o 
                                                 
